# Supplementary material for: Investigation of New Psychoactive Substances (NPS), Other Illicit Drugs, and Drug-Related Compounds in a Taiwanese Wastewater Sample Using High-Resolution Mass-Spectrometry-Based Targeted and Suspect Screening
Source: Molecules. 2023 Jun 28;28(13):5040. doi: 10.3390/molecules28135040 (PMC10343774; doi:10.3390/molecules28135040)
Supplement: Supplementary file 1 [file molecules-28-05040-s001.zip]

Archive with 2 entries (2 files):
- Supporting Information_Table S1_S2_20230626-comments.pdf
- Supporting Information_Table S3_20230419.xlsx
