# Supplementary material for: Investigation of New Psychoactive Substances (NPS), Other Illicit Drugs, and Drug-Related Compounds in a Taiwanese Wastewater Sample Using High-Resolution Mass-Spectrometry-Based Targeted and Suspect Screening
Source: Molecules. 2023 Jun 28;28(13):5040. doi: 10.3390/molecules28135040 (PMC10343774; doi:10.3390/molecules28135040)
Supplement: Supplementary file 1 [file molecules-28-05040-s001.zip › Supporting Information_Table S3_20230419.xlsx]

## Sheet: 工作表1
Compound Name	Molecular formula	Theoretical exact mass	Theoretical m/z (M+proton)	Theoretical m/z (M-proton)
AB-001	C24H31NO	349.241	350.248	348.233
AB-005	C23H32N2O	352.252	353.259	351.244
AB-005 azepane isomer	C23H32N2O	352.252	353.259	351.244
AB-7-FUBAICA	C20H21FN4O2	368.165	369.172	367.158
AB-BICA	C21H23N3O2	349.179	350.186	348.172
AB-CHMFUPPYCA	C22H29FN4O2	400.228	401.235	399.22
AB-CHMICA	C21H29N3O2	355.226	356.233	354.219
AB-CHMINACA	C20H28N4O2	356.221	357.228	355.214
AB-CHMINACA 2'-indazole isomer	C20H28N4O2	356.221	357.228	355.214
AB-CHMINACA metabolite M4-d4	C15H14D4N2O2	262.162	263.169	261.155
AB-CHMINACA-d4	C20H24D4N4O2	360.246	361.254	359.239
AB-FUBICA	C21H22FN3O2	367.17	368.177	366.162
AB-FUBINACA	C20H21FN4O2	368.165	369.172	367.158
AB-FUBINACA 2-fluorobenzyl isomer	C20H21FN4O2	368.165	369.172	367.158
AB-FUBINACA 2'-indazole isomer	C20H21FN4O2	368.165	369.172	367.158
AB-FUBINACA 3-fluorobenzyl isomer	C20H21FN4O2	368.165	369.172	367.158
AB-FUBINACA isomer 1	C20H21FN4O2	368.165	369.172	367.158
AB-FUBINACA isomer 2	C20H21FN4O2	368.165	369.172	367.158
AB-FUBINACA isomer 5	C20H21FN4O2	368.165	369.172	367.158
AB-FUBINACA-d4	C20H17D4FN4O2	372.19	373.197	371.183
Abnormal Cannabidiol	C21H30O2	314.225	315.232	313.217
AB-PINACA	C18H26N4O2	330.206	331.213	329.198
AB-PINACA N-(2-fluoropentyl) isomer	C18H25FN4O2	348.196	349.203	347.189
AB-PINACA N-(3-fluoropentyl) isomer	C18H25FN4O2	348.196	349.203	347.189
AB-PINACA N-(4-fluoropentyl) isomer	C18H25FN4O2	348.196	349.203	347.189
AB-PINACA N-(4-hydroxypentyl) metabolite	C18H26N4O3	346.2	347.208	345.193
AB-PINACA N-(5-hydroxypentyl) metabolite	C18H26N4O3	346.2	347.208	345.193
Acepromazine	C19H22N2OS	326.145	327.153	325.138
Acetaminophen	C8H9NO2	151.063	152.071	150.056
Acetaminophen di-TMS Derivative	C14H25NO2Si2	295.142	296.15	294.135
Acetaminophen mono-TMS derivative	C11H17NO2Si	223.103	224.11	222.096
Acetaminophen-d4	C8H5D4NO2	155.088	156.096	154.081
Acetanilide	C8H9NO	135.068	136.076	134.061
Acetanthranil	C9H7NO2	161.048	162.055	160.04
Acetildenafil	C25H34N6O3	466.269	467.276	465.262
Acetone	C3H6O	58.0419	59.0491	57.0346
Acetonitrile	C2H3N	41.0265	42.0338	40.0193
Acetophenone	C8H8O	120.058	121.065	119.05
Acetoxymethylketobemidone	C16H21NO3	275.152	276.159	274.145
Acetyl fentanyl	C21H26N2O	322.204	323.212	321.197
Acetyl norfentanyl	C13H18N2O	218.142	219.149	217.135
Acetyl-.alpha.-methyl fentanyl	C22H28N2O	336.22	337.227	335.213
Acetylated 4-methylaminoantipyrine	C14H17N3O2	259.132	260.139	258.125
Acetylcarbromal	C9H15BrN2O3	278.027	279.034	277.019
Acetylcodeine	C20H23NO4	341.163	342.17	340.155
Acetylphenylpropanolamine	C11H15NO2	193.11	194.118	192.103
Acetylprocaine	C15H22N2O3	278.163	279.17	277.156
Acetylpsilocin	C14H18N2O2	246.137	247.144	245.13
Acetylsalicylic acid methyl ester	C10H10O4	194.058	195.065	193.051
ACHMINACA	C25H33N3O	391.262	392.27	390.255
Acrylfentanyl	C22H26N2O	334.204	335.212	333.197
Acrylfentanyl-d5	C22H21D5N2O	339.236	340.243	338.229
Adamantyl-THPINACA	C24H31N3O2	393.242	394.249	392.234
ADB-4en-PINACA	C19H26N4O2	342.206	343.213	341.198
ADB-5'Br-BUTINACA	C18H25BrN4O2	408.116	409.123	407.109
ADB-BICA	C22H25N3O2	363.195	364.202	362.187
ADB-BINACA	C21H24N4O2	364.19	365.197	363.183
ADB-BUTINACA	C18H26N4O2	330.206	331.213	329.198
ADB-CHMICA	C22H31N3O2	369.242	370.249	368.234
ADB-CHMINACA	C21H30N4O2	370.237	371.244	369.23
ADB-FUBICA	C22H24FN3O2	381.185	382.192	380.178
ADB-FUBINACA	C21H23FN4O2	382.18	383.188	381.173
ADB-HEXINACA	C20H30N4O2	358.237	359.244	357.23
ADBICA	C20H29N3O2	343.226	344.233	342.219
ADBICA N-(4-hydroxypentyl) metabolite	C20H29N3O3	359.221	360.228	358.214
ADBICA N-(5-hydroxypentyl) metabolite	C20H29N3O3	359.221	360.228	358.214
ADB-P7AICA	C19H28N4O2	344.221	345.228	343.214
ADB-PHETINACA	C22H26N4O2	378.206	379.213	377.198
ADB-PINACA	C19H28N4O2	344.221	345.228	343.214
ADB-PINACA isomer 1	C19H28N4O2	344.221	345.228	343.214
ADB-PINACA isomer 2	C19H28N4O2	344.221	345.228	343.214
ADB-PINACA isomer 3	C19H28N4O2	344.221	345.228	343.214
ADB-PINACA isomer 4	C19H28N4O2	344.221	345.228	343.214
ADB-PINACA N-(4-hydroxypentyl) metabolite	C19H28N4O3	360.216	361.223	359.209
ADB-PINACA N-(5-hydroxypentyl) metabolite	C19H28N4O3	360.216	361.223	359.209
Adenine	C5H5N5	135.054	136.062	134.047
Adinazolam	C19H18ClN5	351.125	352.132	350.118
Adrafinil (Not Certified by NIST)	C15H15NO3S	289.077	290.084	288.07
Adrenolone	C9H11NO3	181.074	182.081	180.067
AEP-CHMINACA	C20H28N4O2	356.221	357.228	355.214
Afloqualone	C16H14FN3O	283.112	284.119	282.105
AFUB7AICA	C25H26FN3O	403.206	404.213	402.199
AFUB7AICA 7'-azaindole isomer	C25H26FN3O	403.206	404.213	402.199
AH 7563	C16H24N2O	260.189	261.196	259.182
AH 7921	C16H22Cl2N2O	328.111	329.118	327.104
AH 7921-d3	C16H19D3Cl2N2O	331.13	332.137	330.123
AH 7959	C19H26Cl2N2O	368.142	369.149	367.135
AH 8507	C19H27Cl2N3O	383.153	384.16	382.146
AH 8529	C16H23ClN2O	294.15	295.157	293.143
AH 8532	C16H23ClN2O	294.15	295.157	293.143
AH 8533	C16H23ClN2O	294.15	295.157	293.143
AKB48	C23H31N3O	365.247	366.254	364.239
AKB48 N-(4-hydroxypentyl) metabolite	C23H31N3O2	381.242	382.249	380.234
AKB48 N-(5-hydroxypentyl) metabolite	C23H31N3O2	381.242	382.249	380.234
AKB57	C23H30N2O2	366.231	367.238	365.224
Albuterol	C13H21NO3	239.152	240.159	238.145
Alcaftadine	C19H21N3O	307.168	308.176	306.161
ALD-52	C22H27N3O2	365.21	366.218	364.203
ALEPH-2	C13H21NO2S	255.129	256.137	254.122
ALEPH-4	C14H23NO2S	269.145	270.152	268.138
Alfentanil	C21H32N6O3	416.254	417.261	415.246
Allobarbital	C10H12N2O3	208.085	209.092	207.077
Allopurinol	C5H4N4O	136.038	137.046	135.031
Allylbenzene	C9H10	118.078	119.085	117.071
Allylescaline	C13H19NO3	237.137	238.144	236.129
Allylescaline Acetyl derivative	C15H21NO4	279.147	280.154	278.14
AL-NBF	C20H24FNO3	345.174	346.181	344.167
AL-NBF Acetyl derivative	C22H26FNO4	387.185	388.192	386.177
AL-NBF HFBA derivative	C24H23F8NO4	541.15	542.157	540.143
AL-NBF-imine	C20H22FNO3	343.158	344.166	342.151
ALPHA	C10H13NO2	179.095	180.102	178.087
alpha-D(+)-Glucose Pentaacetate	C16H22O11	390.116	391.123	389.109
alpha-hydroxybutyric acid di-TMS derivative	C10H24O3Si2	248.126	249.134	247.119
alpha-lactose TMS derivative	C36H86O11Si8	918.432	919.44	917.425
alpha-Methytryptamine	C11H14N2	174.116	175.123	173.108
Alphaprodine	C16H23NO2	261.173	262.18	260.166
alpha-Pyrrolidinoisohexanophenone	C16H23NO	245.178	246.185	244.171
Alphenal	C13H12N2O3	244.085	245.092	243.077
Alprazolam	C17H13ClN4	308.083	309.09	307.076
Alprazolam-d3	C17H10D3ClN4	311.102	312.109	310.094
Alprazolam-d5	C17H8D5ClN4	313.114	314.122	312.107
Alprazolam-d8	C17H5D8ClN4	316.133	317.14	315.126
Alprenolol	C15H23NO2	249.173	250.18	248.166
AM1220	C26H26N2O	382.204	383.212	381.197
AM1220 azepane isomer	C26H26N2O	382.204	383.212	381.197
AM1235	C24H21FN2O3	404.154	405.161	403.146
AM1241	C22H22IN3O3	503.071	504.078	502.063
AM1248	C26H34N2O	390.267	391.274	389.26
AM1248 azepane isomer	C26H34N2O	390.267	391.274	389.26
AM2201	C24H22FNO	359.168	360.176	358.161
AM2201 2'-naphthyl isomer	C24H22FNO	359.168	360.176	358.161
AM2201 4-methoxynaphthyl analogue	C25H24FNO2	389.179	390.186	388.172
AM2201 5-hydroxyindole metabolite	C24H22FNO2	375.163	376.171	374.156
AM2201 6-hydroxyindole metabolite	C24H22FNO2	375.163	376.171	374.156
AM2201 8-quinolinyl carboxamide	C23H22FN3O	375.175	376.182	374.167
AM2201 benzimidazole analog	C23H21FN2O	360.164	361.171	359.156
AM2201 N-(3-chloropentyl) analog	C24H22ClNO	375.139	376.146	374.132
AM2201 N-(3-fluoropentyl) isomer	C24H22FNO	359.168	360.176	358.161
AM2201 N-(4-fluoropentyl) isomer	C24H22FNO	359.168	360.176	358.161
AM2201 N-(4-hydroxypentyl) metabolite	C24H22FNO2	375.163	376.171	374.156
AM2232	C24H20N2O	352.158	353.165	351.15
AM2233	C22H23IN2O	458.086	459.093	457.078
AM2233 azepane isomer	C22H23IN2O	458.086	459.093	457.078
AM251	C22H21Cl2IN4O	554.014	555.021	553.006
AM281	C21H19Cl2IN4O2	555.993	557	554.986
AM3102	C21H41NO2	339.314	340.321	338.307
AM630	C23H25IN2O3	504.091	505.098	503.084
AM6527	C24H24N2O	356.189	357.196	355.182
AM679	C20H20INO	417.059	418.066	416.052
AM694	C20H19FINO	435.05	436.057	434.042
AM694 3-iodo isomer	C20H19FINO	435.05	436.057	434.042
AM694 4-iodo isomer	C20H19FINO	435.05	436.057	434.042
AM694 chloro derivative	C20H19ClINO	451.02	452.027	450.013
Amantadine	C10H17N	151.136	152.143	150.129
AMB	C19H27N3O3	345.205	346.212	344.198
Ambroxol	C13H18Br2N2O	375.979	376.986	374.971
Amiloride	C6H8ClN7O	229.048	230.055	228.041
Aminopromazine	C19H25N3S	327.177	328.184	326.17
Aminopyrine	C13H17N3O	231.137	232.144	230.13
Aminorex	C9H10N2O	162.079	163.087	161.072
Amitriptyline	C20H23N	277.183	278.19	276.176
Amitriptyline-d3	C20H20D3N	280.202	281.209	279.195
Amlodipine	C20H25ClN2O5	408.145	409.152	407.138
Amobarbital	C11H18N2O3	226.132	227.139	225.125
Amoxapine	C17H16ClN3O	313.098	314.106	312.091
AMP-4en-PINACA	C17H22N4O2	314.174	315.182	313.167
Amphetamine	C9H13N	135.105	136.112	134.097
Amphetamine HFBA Derivative	C13H12F7NO	331.081	332.088	330.073
Amphetamine Methyl Carbamate	C11H15NO2	193.11	194.118	192.103
Amphetamine TBDMS Derivative	C15H27NSi	249.191	250.199	248.184
Amphetamine-d11	C9H2D11N	146.174	147.181	145.167
Amphetamine-D5 (ring) (Not certified by NIST)	C9H8D5N	140.136	141.143	139.129
Anandamide	C22H37NO2	347.282	348.29	346.275
Anastrozole	C17H19N5	293.164	294.171	292.157
Andarine	C19H18F3N3O6	441.115	442.122	440.108
Androsta-3,5-diene-7,17-dione	C19H24O2	284.178	285.185	283.17
Androstadiendione	C19H24O2	284.178	285.185	283.17
Androstanediol-3-acetate	C21H34O3	334.251	335.258	333.243
Androsterone	C19H30O2	290.225	291.232	289.217
Anhalonine	C12H15NO3	221.105	222.113	220.098
Anhydroecgonine methyl ester	C10H15NO2	181.11	182.118	180.103
Anileridine	C22H28N2O2	352.215	353.222	351.208
Aniline	C6H7N	93.0578	94.0651	92.0506
Anthracene	C14H10	178.078	179.085	177.071
Antipyrine	C11H12N2O	188.095	189.102	187.088
AP-237	C17H24N2O	272.189	273.196	271.182
APAAN	C10H9NO	159.068	160.076	158.061
APICA	C24H32N2O	364.252	365.259	363.244
Apomorphine	C17H17NO2	267.126	268.133	266.119
APP-CHMINACA	C24H28N4O2	404.221	405.228	403.214
APP-FUBINACA	C24H21FN4O2	416.165	417.172	415.158
APP-PICA	C23H27N3O2	377.21	378.218	376.203
Aprobarbital	C10H14N2O3	210.1	211.108	209.093
Arachidic Acid	C20H40O2	312.303	313.31	311.296
Arachidonic Acid	C20H32O2	304.24	305.248	303.233
Arachidonic Acid methyl ester	C21H34O2	318.256	319.263	317.249
Aripiprazole	C23H27Cl2N3O2	447.148	448.155	446.141
Articaine	C13H20N2O3S	284.12	285.127	283.112
Asarone	C12H16O3	208.11	209.117	207.103
Ascobic Acid TMS derivative	C18H40O6Si4	464.19	465.197	463.183
Asenapine	C17H16ClNO	285.092	286.099	284.085
Aspartame	C14H18N2O5	294.122	295.129	293.114
Aspirin	C9H8O4	180.042	181.049	179.035
Atabrine	C23H30ClN3O	399.208	400.215	398.2
Atenolol	C14H22N2O3	266.163	267.17	265.156
ATHPINACA isomer 2	C24H31N3O2	393.242	394.249	392.234
ATM4 4-acetoxy analog	C23H25NO5	395.173	396.18	394.166
Atomoxetine	C17H21NO	255.162	256.17	254.155
Atorvastatin	C33H35FN2O5	558.253	559.26	557.246
Atropine	C17H23NO3	289.168	290.175	288.161
Azaperone	C19H22FN3O	327.175	328.182	326.167
Azapetine	C17H17N	235.136	236.143	234.129
Azatadine	C20H22N2	290.178	291.186	289.171
AZEFUBIM	C19H17FN2O	308.132	309.14	307.125
Azidothymidine	C10H13N5O4	267.097	268.104	266.089
Bambuterol	C18H29N3O5	367.211	368.218	366.203
Barbital	C8H12N2O3	184.085	185.092	183.077
Barbituric Acid	C4H4N2O3	128.022	129.03	127.015
BAY 59-3074	C18H13F6NO4S	453.047	454.054	452.04
BB-22	C25H24N2O2	384.184	385.191	383.176
BB-22 ethylester analogue	C18H23NO2	285.173	286.18	284.166
BB-22 methylester analogue	C17H21NO2	271.157	272.164	270.15
BB-22 pentafluorpropil analogue	C19H20F5NO2	389.141	390.149	388.134
BDB	C11H15NO2	193.11	194.118	192.103
Behenic Acid	C22H44O2	340.334	341.341	339.327
Bemegride	C8H13NO2	155.095	156.102	154.087
Benoxaprofen	C16H12ClNO3	301.051	302.058	300.043
Benoxinate	C17H28N2O3	308.21	309.217	307.203
Bentazepam	C17H16N2OS	296.098	297.106	295.091
Benzaldehyde	C7H6O	106.042	107.049	105.035
Benzedrone	C17H19NO	253.147	254.154	252.139
Benzene, 1,2-dimethoxy-4-(1-propenyl)-	C11H14O2	178.099	179.107	177.092
Benzene, 1-methoxy-4-(1-propenyl)-	C10H12O	148.089	149.096	147.082
Benzene, 1-methoxy-4-(2-propenyl)-	C10H12O	148.089	149.096	147.082
Benzenemethanamine, 4-methoxy-	C8H11NO	137.084	138.091	136.077
Benzethidine	C23H29NO3	367.215	368.222	366.207
Benzocaine	C9H11NO2	165.079	166.086	164.072
Benzodioxole fentanyl	C27H28N2O3	428.21	429.217	427.203
Benzodioxole fentanyl-d5 (Not certified by NIST)	C27H23D5N2O3	433.241	434.249	432.234
Benzoic Acid	C7H6O2	122.037	123.044	121.029
Benzoic Acid TMS derivative	C10H14O2Si	194.076	195.084	193.069
Benzophenone	C13H10O	182.073	183.08	181.066
Benzoyl ecgonine	C16H19NO4	289.131	290.139	288.124
Benzoylecgonine-d3	C16H16D3NO4	292.15	293.158	291.143
Benzoylpiperazine	C11H14N2O	190.111	191.118	189.103
Benzphetamine	C17H21N	239.167	240.175	238.16
Benztropine	C21H25NO	307.194	308.201	306.186
Benztropine	C21H25NO	307.194	308.201	306.186
Benzydamine	C19H23N3O	309.184	310.191	308.177
Benzyl Acrylfentanyl	C21H24N2O	320.189	321.196	319.182
Benzyl Alcohol	C7H8O	108.058	109.065	107.05
Benzyl benzoate	C14H12O2	212.084	213.091	211.077
Benzyl Carfentanil	C23H28N2O3	380.21	381.217	379.203
Benzyl Cyanide	C8H7N	117.058	118.065	116.051
Benzyl propionate	C10H12O2	164.084	165.091	163.077
Benzyl-4-cyano BUTINACA	C20H20N4O	332.164	333.171	331.156
Benzylacetone	C10H12O	148.089	149.096	147.082
Benzylamine	C7H9N	107.073	108.081	106.066
Benzylfentanyl	C21H26N2O	322.204	323.212	321.197
Benzylmethylketoxime	C9H11NO	149.084	150.091	148.077
Benzylpiperazine HFBA Derivative	C15H15F7N2O	372.107	373.115	371.1
beta-D(+)-Glucose Pentaacetate	C16H22O11	390.116	391.123	389.109
Beta-Eucaine	C15H21NO2	247.157	248.165	246.15
Betahistine	C8H12N2	136.1	137.107	135.093
beta-lactose 8-TMS derivative	C36H86O11Si8	918.432	919.44	917.425
Betamethasone Dipropionate	C28H37FO7	504.252	505.26	503.245
beta'-Phenyl fentanyl	C28H32N2O	412.252	413.259	411.244
Betaxolol	C18H29NO3	307.215	308.222	306.207
Betazole	C5H9N3	111.08	112.087	110.072
BHT	C15H24O	220.183	221.19	219.175
Bibenzyl	C14H14	182.11	183.117	181.102
BIM5078	C14H10ClN3O4S	351.008	352.015	350.001
Biperiden	C21H29NO	311.225	312.232	310.218
Biphenyl	C12H10	154.078	155.085	153.071
Bipiperidinyl 4-ANPP	C24H33N3	363.267	364.275	362.26
Bisacodyl	C22H19NO4	361.131	362.139	360.124
Bisoprolol	C18H31NO4	325.225	326.233	324.218
bk-2C-B	C10H12BrNO3	273	274.007	271.993
bk-EABDI	C15H21NO	231.162	232.17	230.155
bk-MPA	C8H11NOS	169.056	170.063	168.049
bk-MPA Acetyl derivative	C10H13NO2S	211.067	212.074	210.059
bk-MPA TFA derivative	C10H10F3NO2S	265.038	266.046	264.031
BMDB	C18H19NO3	297.137	298.144	296.129
BMDP	C17H17NO3	283.121	284.128	282.114
BMK methyl glycidate	C11H12O3	192.079	193.086	191.071
BMPEA	C9H13N	135.105	136.112	134.097
Bolandiol	C18H28O2	276.209	277.216	275.202
Bolandione	C18H24O2	272.178	273.185	271.17
Bolasterone	C21H32O2	316.24	317.248	315.233
Boldenone	C19H26O2	286.193	287.201	285.186
Boldenone Acetate	C21H28O3	328.204	329.211	327.197
Boldenone Benzoate	C26H30O3	390.219	391.227	389.212
Boldenone Cypionate	C27H38O3	410.282	411.289	409.275
Boldenone Propionate	C22H30O3	342.219	343.227	341.212
Boldenone Undecylenate	C30H44O3	452.329	453.336	451.322
Brephedrone	C10H12BrNO	241.01	242.018	240.003
Brivaracetam	C11H20N2O2	212.153	213.16	211.145
Bromadol	C22H28BrNO	401.135	402.143	400.128
Bromantane	C16H20BrN	305.078	306.085	304.071
Bromazepam	C14H10BrN3O	315.001	316.008	313.993
Bromazolam	C17H13BrN4	352.032	353.04	351.025
Bromobenzene	C6H5Br	155.958	156.965	154.95
Bromodiphenhydramine	C17H20BrNO	333.073	334.08	332.066
Bromo-DragonFLY	C13H12BrNO2	293.005	294.012	291.998
Brompheniramine	C16H19BrN2	318.073	319.08	317.066
Brorphine	C20H22BrN3O	399.095	400.102	398.087
Brorphine-d7	C20H15D7BrN3O	406.139	407.146	405.131
Brotizolam	C15H10BrClN4S	391.95	392.957	390.942
Brucine	C23H26N2O4	394.189	395.197	393.182
BTCP	C19H25NS	299.171	300.178	298.163
Bufotenine	C12H16N2O	204.126	205.133	203.119
Buphedrone	C11H15NO	177.115	178.123	176.108
Buphedrone metabolite	C11H17NO	179.131	180.138	178.124
Buphedrone-HFBA Derivative	C15H14F7NO2	373.091	374.099	372.084
Bupivacaine	C18H28N2O	288.22	289.227	287.213
Buprenorphine	C29H41NO4	467.304	468.311	466.296
Bupropion	C13H18ClNO	239.108	240.115	238.1
Bupropion-d9	C13H9D9ClNO	248.164	249.172	247.157
Buspirone	C21H31N5O2	385.248	386.255	384.24
Butabarbital	C10H16N2O3	212.116	213.123	211.109
Butabarbital-d5	C10H11D5N2O3	217.148	218.155	216.14
Butacaine	C18H30N2O2	306.231	307.238	305.224
Butalbital	C11H16N2O3	224.116	225.123	223.109
Butalbital-d5	C11H11D5N2O3	229.148	230.155	228.14
Butethal	C10H16N2O3	212.116	213.123	211.109
Butonitazene	C24H32N4O3	424.247	425.255	423.24
Butorphanol	C21H29NO2	327.22	328.227	326.213
Butriptyline	C21H27N	293.214	294.222	292.207
Butylone	C12H15NO3	221.105	222.113	220.098
Butylone HFBA Derivative	C16H14F7NO4	417.081	418.088	416.074
Butylone-d3	C12H12D3NO3	224.124	225.131	223.117
Butyryl fentanyl	C23H30N2O	350.236	351.243	349.228
Butyryl fentanyl-d5	C23H25D5N2O	355.267	356.274	354.26
Butyryl norfentanyl	C15H22N2O	246.173	247.18	245.166
BZO-4en-POXIZID	C20H19N3O2	333.148	334.155	332.14
BZO-CHMOXIZID	C22H23N3O2	361.179	362.186	360.172
BZO-HEXOXIZID	C21H23N3O2	349.179	350.186	348.172
BZO-POXIZID	C20H21N3O2	335.163	336.171	334.156
Cabergoline	C26H37N5O2	451.295	452.302	450.287
Caffeine	C8H10N4O2	194.08	195.088	193.073
Caffeine-d3	C8H7D3N4O2	197.099	198.107	196.092
Calusterone	C21H32O2	316.24	317.248	315.233
Camfetamine	C14H19N	201.152	202.159	200.144
Campesterol	C28H48O	400.37	401.378	399.363
Camphor	C10H16O	152.12	153.127	151.113
Cannabichromene	C21H30O2	314.225	315.232	313.217
Cannabichromene-d9	C21H21D9O2	323.281	324.288	322.274
Cannabichromevarin	C19H26O2	286.193	287.201	285.186
Cannabicitran	C21H30O2	314.225	315.232	313.217
Cannabicyclol	C21H30O2	314.225	315.232	313.217
Cannabidiol	C21H30O2	314.225	315.232	313.217
Cannabidiol-2TMS	C27H46O2Si2	458.304	459.311	457.296
Cannabidiol-d9	C21H21D9O2	323.281	324.288	322.274
Cannabidiolic Acid	C22H30O4	358.214	359.222	357.207
Cannabidiolic Acid-3TMS	C31H54O4Si3	574.333	575.34	573.326
Cannabidivarin	C19H26O2	286.193	287.201	285.186
Cannabielsoin	C21H30O3	330.219	331.227	329.212
Cannabigerol	C21H32O2	316.24	317.248	315.233
Cannabigerol-d9	C21H23D9O2	325.297	326.304	324.289
Cannabigerorcin	C17H24O2	260.178	261.185	259.17
Cannabigerorcinic Acid	C18H24O4	304.168	305.175	303.16
Cannabigerovarin	C19H28O2	288.209	289.216	287.202
Cannabinol	C21H26O2	310.193	311.201	309.186
Cannabipiperidiethanone	C24H28N2O2	376.215	377.222	375.208
Canrenone	C22H28O3	340.204	341.211	339.197
Capric Acid	C10H20O2	172.146	173.154	171.139
Caprylic Acid	C8H16O2	144.115	145.122	143.108
Carbamazepine	C15H12N2O	236.095	237.102	235.088
Carbaryl	C12H11NO2	201.079	202.086	200.072
Carbinoxamine	C16H19ClN2O	290.119	291.126	289.111
Carfentanil	C24H30N2O3	394.226	395.233	393.218
Cariprazine	C21H32Cl2N4O	426.195	427.203	425.188
Carisoprodol	C12H24N2O4	260.174	261.181	259.166
Carisoprodol-d7	C12H17D7N2O4	267.217	268.225	266.21
Carvedilol	C24H26N2O4	406.189	407.197	405.182
Caryophyllene oxide	C15H24O	220.183	221.19	219.175
Cathine	C9H13NO	151.1	152.107	150.092
Cathine HFBA Derivative	C13H12F7NO2	347.076	348.083	346.068
Cathine TPC derivative	C16H19F3N2O3	344.135	345.142	343.127
Cathinone	C9H11NO	149.084	150.091	148.077
Cathinone HFBA Derivative	C13H10F7NO2	345.06	346.067	344.053
Cathinone TPC derivative	C16H17F3N2O3	342.119	343.126	341.112
CB-13	C26H24O2	368.178	369.185	367.17
CB-25	C25H41NO3	403.309	404.316	402.301
CB-25 di-TMS-derivative	C31H57NO3Si2	547.388	548.395	546.38
CB-52	C26H43NO3	417.324	418.332	416.317
CB-52 di-TMS-derivative	C32H59NO3Si2	561.403	562.411	560.396
CB-86	C26H43NO3	417.324	418.332	416.317
CBDB	C20H28O2	300.209	301.216	299.202
CBDE	C18H24O2	272.178	273.185	271.17
CBDH	C22H32O2	328.24	329.248	327.233
CBDP	C23H34O2	342.256	343.263	341.249
Celecoxib	C17H14F3N3O2S	381.076	382.083	380.069
CH-FUBIATA	C23H25FN2O	364.195	365.202	363.188
Chlophedianol	C17H20ClNO	289.123	290.131	288.116
Chloramphenicol	C11H12Cl2N2O5	322.012	323.02	321.005
Chlorcyclizine	C18H21ClN2	300.139	301.147	299.132
Chlordiazepoxide	C16H14ClN3O	299.082	300.09	298.075
Chlorodehydromethyltestosterone	C20H27ClO2	334.17	335.177	333.163
Chloroform	CHCl3	117.914	118.922	116.907
Chlorophenol	C6H5ClO	128.003	129.01	126.996
Chloroprocaine	C13H19ClN2O2	270.113	271.121	269.106
Chloroquine	C18H26ClN3	319.182	320.189	318.174
Chlorpheniramine	C16H19ClN2	274.124	275.131	273.116
Chlorphenoxamine	C18H22ClNO	303.139	304.146	302.132
Chlorphentermine	C10H14ClN	183.082	184.089	182.074
Chlorpromazine	C17H19ClN2S	318.096	319.103	317.089
Chlortetracycline	C22H23ClN2O8	478.114	479.122	477.107
Chlorthalidone	C14H11ClN2O4S	338.013	339.02	337.005
Chlorzoxazone	C7H4ClNO2	168.993	170	167.986
CHM-122	C27H27NO	381.209	382.216	380.202
Cholestanol	C27H48O	388.37	389.378	387.363
Cholesterol	C27H46O	386.355	387.362	385.348
Chrysin	C15H10O4	254.058	255.065	253.051
Chrysin di-TMS derivative	C21H26O4Si2	398.137	399.144	397.13
CI-994	C15H15N3O2	269.116	270.124	268.109
Cimetidine	C10H16N6S	252.116	253.123	251.108
Cinchonidine	C19H22N2O	294.173	295.18	293.166
cis-3-Methyl Butyryl fentanyl	C24H32N2O	364.252	365.259	363.244
cis-3-methyl Norfentanyl	C14H21N3O	247.168	248.176	246.161
cis-3-Methyl Thiofentanyl	C21H28N2OS	356.192	357.2	355.185
cis-4,10,13,16-Docosatetraenoic Acid methyl ester	C23H38O2	346.287	347.295	345.28
Cisapride	C23H29ClFN3O4	465.183	466.19	464.176
cis-Cinnamoylcocaine	C19H23NO4	329.163	330.17	328.155
cis-Isofentanyl	C22H28N2O	336.22	337.227	335.213
Citalopram	C20H21FN2O	324.164	325.171	323.156
CL-218872	C13H9F3N4	278.078	279.085	277.071
Cl-2201	C24H21ClFNO	393.13	394.137	392.122
Clemastine	C21H26ClNO	343.17	344.178	342.163
Clenbuterol	C12H18Cl2N2O	276.08	277.087	275.072
Clephedrone	C10H12ClNO	197.061	198.068	196.054
Clidinium	C22H26NO3	352.191	353.199	351.184
Clindamycin	C18H33ClN2O5S	424.18	425.187	423.173
Clioquinol	C9H5ClINO	304.91	305.918	303.903
Clipredrone	C12H16ClNO	225.092	226.099	224.085
Cl-MDMA	C11H14ClNO2	227.071	228.079	226.064
Clobazam	C16H13ClN2O2	300.067	301.074	299.059
Clobenzorex	C16H18ClN	259.113	260.12	258.106
Clobutinol (or breakdown)	C14H22ClNO	255.139	256.146	254.132
Clofibrate	C12H15ClO3	242.071	243.078	241.064
Clomiphene	C26H28ClNO	405.186	406.193	404.179
Clomipramine	C19H23ClN2	314.155	315.162	313.148
Clonazepam	C15H10ClN3O3	315.041	316.048	314.034
Clonazepam-d4	C15H6D4ClN3O3	319.066	320.074	318.059
Clonazolam	C17H12ClN5O2	353.068	354.075	352.061
Clonidine	C9H9Cl2N3	229.017	230.025	228.01
Cloniprazepam	C19H16ClN3O3	369.088	370.095	368.081
Clonitazene	C20H23ClN4O2	386.151	387.158	385.144
Clopidogrel	C16H16ClNO2S	321.059	322.066	320.052
Clorexolone	C14H17ClN2O3S	328.065	329.072	327.058
Clortermine	C10H14ClN	183.082	184.089	182.074
Clostebol	C19H27ClO2	322.17	323.177	321.163
Clostebol Acetate	C21H29ClO3	364.18	365.188	363.173
Clotiazepam	C16H15ClN2OS	318.059	319.067	317.052
Clotrimazole	C22H17ClN2	344.108	345.115	343.101
Clovoxamine	C14H21ClN2O2	284.129	285.136	283.122
Clozapine	C18H19ClN4	326.13	327.137	325.123
Cocaethylene	C18H23NO4	317.163	318.17	316.155
Cocaine	C17H21NO4	303.147	304.154	302.14
Cocaine-d3	C17H18D3NO4	306.166	307.173	305.159
Codeine	C18H21NO3	299.152	300.159	298.145
Codeine TMS Derivative	C21H29NO3Si	371.192	372.199	370.184
Codeine-d3	C18H18D3NO3	302.171	303.178	301.164
Colchicine	C22H25NO6	399.168	400.175	398.161
Coluracetam	C19H23N3O3	341.174	342.181	340.167
Corticosterone	C21H30O4	346.214	347.222	345.207
Cortisone	C21H28O5	360.194	361.201	359.186
CP 47,497	C21H34O2	318.256	319.263	317.249
CP 47,497 (C7 analog) di-TMS-derivative	C27H50O2Si2	462.335	463.342	461.328
CP 47,497 (C8 analog) di-TMS-derivative	C28H52O2Si2	476.351	477.358	475.343
CP 47,497-C6-homolog	C20H32O2	304.24	305.248	303.233
CP 47,497-C8 Homolog	C22H36O2	332.272	333.279	331.264
CP 47,497-C9-homolog	C23H38O2	346.287	347.295	345.28
CP 47,497-para-quinone analog	C21H32O3	332.235	333.242	331.228
CP 55,940	C24H40O3	376.298	377.305	375.291
CP 55,940 tri-TMS-derivative	C33H64O3Si3	592.416	593.424	591.409
CP 80633	C18H24N2O3	316.179	317.186	315.171
Creatinine	C4H7N3O	113.059	114.066	112.052
Crotonyl fentanyl	C23H28N2O	348.22	349.227	347.213
CUMYL-BICA	C22H26N2O	334.204	335.212	333.197
CUMYL-CB-MeGACLONE	C25H26N2O	370.204	371.212	369.197
CUMYL-CBMICA	C23H26N2O	346.204	347.212	345.197
CUMYL-CBMINACA	C22H25N3O	347.2	348.207	346.192
CUMYL-CH-MeGACLONE	C27H30N2O	398.236	399.243	397.228
CUMYL-PeGACLONE	C25H28N2O	372.22	373.227	371.213
CUMYL-PICA	C23H28N2O	348.22	349.227	347.213
CUMYL-PINACA	C22H27N3O	349.215	350.223	348.208
CUMYL-THPINACA	C23H27N3O2	377.21	378.218	376.203
Cyclizine	C18H22N2	266.178	267.186	265.171
Cyclobarbital	C12H16N2O3	236.116	237.123	235.109
Cyclobenzaprine	C20H21N	275.167	276.175	274.16
Cyclobenzaprine-d3	C20H18D3N	278.186	279.193	277.179
Cyclobutyl fentanyl	C24H30N2O	362.236	363.243	361.228
Cyclobutyl fentanyl-d5	C24H25D5N2O	367.267	368.274	366.26
Cyclofenil	C23H24O4	364.168	365.175	363.16
Cyclohexane	C6H12	84.0939	85.1012	83.0866
Cyclohexanone	C6H10O	98.0732	99.0804	97.0659
Cyclohexyl fentanyl	C26H34N2O	390.267	391.274	389.26
Cyclohexyl fentanyl-d5	C26H29D5N2O	395.298	396.306	394.291
Cyclohexylamine	C6H13N	99.1048	100.112	98.0975
Cyclopentamine	C9H19N	141.152	142.159	140.144
Cyclopentenyl fentanyl	C25H30N2O	374.236	375.243	373.228
Cyclopentyl fentanyl	C25H32N2O	376.252	377.259	375.244
Cyclopentyl fentanyl-d5	C25H27D5N2O	381.283	382.29	380.276
Cyclophosphamide	C7H15Cl2N2O2P	260.025	261.032	259.017
Cyclopropaneacetyl fentanyl	C24H30N2O	362.236	363.243	361.228
Cyclopropyl fentanyl	C23H28N2O	348.22	349.227	347.213
Cyclopropyl fentanyl-d5	C23H23D5N2O	353.252	354.259	352.244
Cyclopropyl norfentanyl	C15H20N2O	244.158	245.165	243.15
Cyclopropyl U-47700	C18H24Cl2N2O	354.127	355.134	353.119
Cyproheptadine	C21H21N	287.167	288.175	286.16
D(-)-Pantoyllactone	C6H10O3	130.063	131.07	129.056
Danazol	C22H27NO2	337.204	338.212	336.197
Dapoxetine	C21H23NO	305.178	306.185	304.171
Dapsone	C12H12N2O2S	248.062	249.069	247.055
DB-MDBP	C12H14F2N2O2	256.102	257.11	255.095
DDT	C14H9Cl5	351.915	352.922	350.907
Dehydroisoandrosterone	C19H28O2	288.209	289.216	287.202
Dehydroisoandrosterone 3-Acetate	C21H30O3	330.219	331.227	329.212
Dehydronorketamine	C12H12ClNO	221.061	222.068	220.054
Delorazepam	C15H10Cl2N2O	304.017	305.024	303.01
delta-8-Tetrahydrocannabinol	C21H30O2	314.225	315.232	313.217
Delta8-Tetrahydrocannabivarin	C19H26O2	286.193	287.201	285.186
delta-8-THC Acetate	C23H32O3	356.235	357.242	355.228
delta-8-THCP	C23H34O2	342.256	343.263	341.249
delta-9-Tetrahydrocannabinol	C21H30O2	314.225	315.232	313.217
delta-9-Tetrahydrocannabinol-TMS	C24H38O2Si	386.264	387.271	385.257
delta-9-THC Acetate	C23H32O3	356.235	357.242	355.228
Delta-9-THC-d3	C21H27D3O2	317.243	318.251	316.236
delta-Valerolactone	C5H8O2	100.052	101.06	99.0452
Denatonium	C21H29N2O	325.228	326.235	324.221
Deoxymethoxetamine	C15H21NO	231.162	232.17	230.155
Desalkylflurazepam-d4	C15H6D4ClFN2O	292.072	293.079	291.064
Desalkylgidazepam	C15H11BrN2O	314.005	315.013	312.998
Deschloro W-19	C19H23N3O2S	357.151	358.158	356.144
Deschloroetizolam	C17H16N4S	308.11	309.117	307.102
Deschloroketamine	C13H17NO	203.131	204.138	202.124
Deschloro-N-ethyl-ketamine	C14H19NO	217.147	218.154	216.139
Deschloronorketamine	C12H15NO	189.115	190.123	188.108
Desipramine	C18H22N2	266.178	267.186	265.171
Desloratadine	C19H19ClN2	310.124	311.131	309.116
Desmethoxyyangonin	C14H12O3	228.079	229.086	227.071
Desmethylcitalopram	C19H19FN2O	310.148	311.155	309.141
Desmethylcitalopram-d3	C19H16D3FN2O	313.167	314.174	312.16
Desmethylclobazam	C15H11ClN2O2	286.051	287.058	285.044
Desmethylclotiazepam	C15H13ClN2OS	304.044	305.051	303.036
Desmethylflutiazepam	C15H13FN2OS	288.073	289.08	287.066
Desmethylmoramide	C24H30N2O2	378.231	379.238	377.224
Desmethylsertraline	C16H15Cl2N	291.058	292.065	290.051
Desomorphine	C17H21NO2	271.157	272.164	270.15
Desoximetasone	C22H29FO4	376.205	377.212	375.198
Desoxymethyltestosterone	C20H32O	288.245	289.253	287.238
Desoxypipradrol	C18H21N	251.167	252.175	250.16
Despropionyl 2'-fluoro ortho-Fluorofentanyl	C19H22F2N2	316.175	317.182	315.168
Despropionyl Carefentanil	C21H26N2O2	338.199	339.207	337.192
Despropionyl meta-Chlorofentanyl	C19H23ClN2	314.155	315.162	313.148
Despropionyl meta-Fluorofentanyl	C19H23FN2	298.185	299.192	297.177
Despropionyl meta-Methylfentanyl	C20H26N2	294.21	295.217	293.202
Despropionyl ortho-Methylfentanyl	C20H26N2	294.21	295.217	293.202
Despropionyl para-Fluorofentanyl	C19H23FN2	298.185	299.192	297.177
Despropionyl para-Methylfentanyl	C20H26N2	294.21	295.217	293.202
Despropionyl Remifentanil	C17H24N2O4	320.174	321.181	319.166
Despropionyl-2-fluorofentanyl	C19H23FN2	298.185	299.192	297.177
Dexamethasone	C22H29FO5	392.2	393.207	391.193
Dextromethorphan	C18H25NO	271.194	272.201	270.186
Dextromethorphan-d3	C18H22D3NO	274.212	275.22	273.205
Dextromoramide	C25H32N2O2	392.246	393.254	391.239
Dextrorphan	C17H23NO	257.178	258.185	256.171
Di[1-(3,4-methylenedioxyphenyl)-2-propyl]amine	C20H23NO4	341.163	342.17	340.155
Di[1-(3,4-methylenedioxyphenyl)-2-propyl]methylamine	C21H25NO4	355.178	356.186	354.171
Diacetyl-.alpha.-hydroxy-3,4-methylenedioxymethamphetamine	C15H19NO5	293.126	294.134	292.119
Diacetyl-3,4-dihydroxyphenyl-2-propanone	C13H14O5	250.084	251.091	249.077
Diacetylephedrine	C14H19NO3	249.137	250.144	248.129
Diacetyl-Hydroxyethyl-3,4-methylenedioxyamphetamine	C16H21NO5	307.142	308.149	306.135
Diacetylpseudoephedrine	C14H19NO3	249.137	250.144	248.129
Diampromide	C21H28N2O	324.22	325.227	323.213
Diazepam	C16H13ClN2O	284.072	285.079	283.064
Diazepam-d3	C16H10D3ClN2O	287.091	288.098	286.083
Diazepam-d5	C16H8D5ClN2O	289.103	290.11	288.096
Diazepam-d8	C16H5D8ClN2O	292.122	293.129	291.115
Dibenzylamine	C14H15N	197.12	198.128	196.113
Dibenzylketone	C15H14O	210.105	211.112	209.097
Dibromoethane	C2H4Br2	185.868	186.875	184.861
Dibucaine	C20H29N3O2	343.226	344.233	342.219
Dibutylone	C13H17NO3	235.121	236.128	234.114
Dichloropane	C16H19Cl2NO2	327.079	328.087	326.072
Diclazepam	C16H12Cl2N2O	318.033	319.04	317.025
Diclofenac	C14H11Cl2NO2	295.017	296.024	294.009
Diclofenac artifact	C14H9Cl2NO	277.006	278.013	275.999
Diclofensine	C17H17Cl2NO	321.069	322.076	320.061
Dicyclomine	C19H35NO2	309.267	310.274	308.26
Didecyl phthalate	C28H46O4	446.34	447.347	445.332
Didodecyl phthalate	C32H54O4	502.402	503.409	501.395
Diethyl ether	C4H10O	74.0732	75.0804	73.0659
Diethyl phthalate	C12H14O4	222.089	223.096	221.082
Diethyl sulfone	C4H10O2S	122.04	123.047	121.033
Diethylamine	C4H11N	73.0891	74.0964	72.0819
Diethylone	C14H19NO3	249.137	250.144	248.129
Diethylpropion	C13H19NO	205.147	206.154	204.139
Diethyltryptamine	C14H20N2	216.163	217.17	215.155
Difludiazepam	C16H11ClF2N2O	320.053	321.06	319.046
Diheptyl phthalate	C22H34O4	362.246	363.253	361.238
Dihexyl phthalate	C20H30O4	334.214	335.222	333.207
Dihomo-.gamma.-Linolenic Acid methyl ester	C21H36O2	320.272	321.279	319.264
Dihydro-.alpha.-PPP	C13H19NO	205.147	206.154	204.139
Dihydrocodeine	C18H23NO3	301.168	302.175	300.161
Dihydromorphine	C17H21NO3	287.152	288.159	286.145
Diisobutyl phthalate	C16H22O4	278.152	279.159	277.144
Diisopropyl phthalate	C14H18O4	250.12	251.128	249.113
Diltiazem	C22H26N2O4S	414.161	415.169	413.154
Dimemebfe	C13H17NO2	219.126	220.133	218.119
Dimethocaine	C16H26N2O2	278.199	279.207	277.192
Dimethyl fumarate	C6H8O4	144.042	145.049	143.035
Dimethyl phthalate	C10H10O4	194.058	195.065	193.051
Dimethyl terephthalate	C10H10O4	194.058	195.065	193.051
Dimethyl-3,5-di-(3,4-methylenedioxy)phenylpyridine	C21H17NO4	347.116	348.123	346.108
Dimethylisophthalate	C10H10O4	194.058	195.065	193.051
Dimethylone	C12H15NO3	221.105	222.113	220.098
Dimethylsulfone	C2H6O2S	94.0089	95.0161	93.0016
Dimethyltryptamine	C12H16N2	188.131	189.139	187.124
Di-n-butyl phthalate	C16H22O4	278.152	279.159	277.144
Dinonyl phthalate	C26H42O4	418.308	419.316	417.301
Di-n-pentyl phthalate	C18H26O4	306.183	307.19	305.176
Di-n-propyl phthalate	C14H18O4	250.12	251.128	249.113
Dioctyl phthalate	C24H38O4	390.277	391.284	389.27
Diosgenin	C27H42O3	414.313	415.321	413.306
Dipentylone	C14H19NO3	249.137	250.144	248.129
Diphenhydramine	C17H21NO	255.162	256.17	254.155
Diphenidine	C19H23N	265.183	266.19	264.176
Diphenoxylate	C30H32N2O2	452.246	453.254	451.239
Diphenylamine	C12H11N	169.089	170.096	168.082
Diphenylhydantoin	C15H12N2O2	252.09	253.097	251.083
Diphenylmethane	C13H12	168.094	169.101	167.087
Diphenylprolinol	C17H19NO	253.147	254.154	252.139
Diphenylprolinol, diacetyl	C21H23NO3	337.168	338.175	336.161
Diphylline	C10H14N4O4	254.101	255.109	253.094
Dipropionylaniline	C12H15NO2	205.11	206.118	204.103
Diproqualone	C12H14N2O3	234.1	235.108	233.093
Disopyramide	C21H29N3O	339.231	340.238	338.224
Disulfiram	C10H20N2S4	296.051	297.058	295.044
Diundecyl phthalate	C30H50O4	474.371	475.378	473.364
Diuron	C9H10Cl2N2O	232.017	233.024	231.01
DL-4662	C15H23NO3	265.168	266.175	264.161
d-Limonene	C10H16	136.125	137.132	135.118
DMAA	C7H17N	115.136	116.143	114.129
d-Methamphetamine TPC derivative	C17H21F3N2O2	342.156	343.163	341.148
DOAM	C16H27NO2	265.204	266.212	264.197
DOB	C11H16BrNO2	273.036	274.044	272.029
DOB HFBA Derivative	C15H15BrF7NO3	469.012	470.02	468.005
DOBU	C15H25NO2	251.189	252.196	250.181
DOC	C11H16ClNO2	229.087	230.094	228.08
DOC-HFBA Derivative	C15H15ClF7NO3	425.063	426.07	424.056
Docosahexaenoic Acid methyl ester	C23H34O2	342.256	343.263	341.249
Docosane	C22H46	310.36	311.367	309.353
Docosapentaenoic Acid methyl ester	C23H36O2	344.272	345.279	343.264
Docosatetraenylethanolamide	C24H41NO2	375.314	376.321	374.307
DOET	C13H21NO2	223.157	224.165	222.15
DOET-HFBA Derivative	C17H20F7NO3	419.133	420.14	418.126
DOF	C11H16FNO2	213.117	214.124	212.109
DOI	C11H16INO2	321.023	322.03	320.015
DOI-HFBA Derivative	C15H15F7INO3	516.999	518.006	515.991
DOIP	C14H23NO2	237.173	238.18	236.166
Dolasetron	C19H20N2O3	324.147	325.155	323.14
DOM	C12H19NO2	209.142	210.149	208.134
Donepezil	C24H29NO3	379.215	380.222	378.207
DOPR	C14H23NO2	237.173	238.18	236.166
Dorzolamide	C10H16N2O4S3	324.027	325.034	323.02
Dothiepin	C19H21NS	295.139	296.147	294.132
Doxapram	C24H30N2O2	378.231	379.238	377.224
Doxepin	C19H21NO	279.162	280.17	278.155
Doxylamine	C17H22N2O	270.173	271.18	269.166
D-Phenylalaninol	C9H13NO	151.1	152.107	150.092
d-Propoxyphene	C22H29NO2	339.22	340.227	338.213
d-Pseudoephedrine-O-TMS Derivative	C13H23NOSi	237.155	238.162	236.148
Dromostanolone Enanthate	C27H44O3	416.329	417.336	415.322
Dromostanolone Propionate	C23H36O3	360.266	361.274	359.259
Droperidol	C22H22FN3O2	379.17	380.177	378.162
Drostanolone	C20H32O2	304.24	305.248	303.233
Duloxetine	C18H19NOS	297.119	298.126	296.111
Dyclonine (or breakdown product)	C18H27NO2	289.204	290.212	288.197
EADB-FUBINACA	C23H27FN4O2	410.212	411.219	409.204
EAM2201	C26H26FNO	387.2	388.207	386.193
Ecgonidine	C9H13NO2	167.095	168.102	166.087
Ecgonine	C9H15NO3	185.105	186.113	184.098
Ecgonine diTMS Derivative	C15H31NO3Si2	329.184	330.192	328.177
Ecgonine Methyl Ester	C10H17NO3	199.121	200.128	198.114
EDDP	C20H24N	278.191	279.198	277.184
EDMB-4en-PINACA	C21H29N3O3	371.221	372.228	370.214
EDMB-PINACA	C21H31N3O3	373.236	374.244	372.229
Efavirenz	C14H9ClF3NO2	315.027	316.035	314.02
EG-018	C28H25NO	391.194	392.201	390.186
EG-2201	C28H24FNO	409.184	410.192	408.177
Eicosadienoic Acid Methyl Ester	C21H38O2	322.287	323.295	321.28
Eicosapentaenoic Acid methyl ester	C21H32O2	316.24	317.248	315.233
Elaidic Acid	C18H34O2	282.256	283.263	281.249
Elemicine	C12H16O3	208.11	209.117	207.103
EMB-FUBINACA	C22H24FN3O3	397.18	398.187	396.173
Embutramide	C17H27NO3	293.199	294.206	292.192
Ephedrine	C10H15NO	165.115	166.123	164.108
Ephedrine bis-TBDMS Derivative	C22H43NOSi2	393.288	394.296	392.281
Ephedrine HFBA Derivative	C14H14F7NO2	361.091	362.099	360.084
Ephedrine O-TBDMS Derivative	C16H29NOSi	279.202	280.209	278.195
Ephedrine O-TMS Derivative	C13H23NOSi	237.155	238.162	236.148
Ephedrine-TPC Derivative	C17H21F3N2O3	358.15	359.158	357.143
Ephenidine	C16H19N	225.152	226.159	224.144
Epiandrosterone	C19H30O2	290.225	291.232	289.217
epi-CP 47,497	C21H34O2	318.256	319.263	317.249
Epinephrine	C9H13NO3	183.089	184.097	182.082
Epitestosterone	C19H28O2	288.209	289.216	287.202
EPT	C15H22N2	230.178	231.186	229.171
Ergonovine	C19H23N3O2	325.179	326.186	324.172
Ergotamine (gc-breakdown product)	C33H35N5O5	581.264	582.271	580.256
Erucic Acid	C22H42O2	338.318	339.326	337.311
Erythorbic Acid 4-TMS derivative	C18H40O6Si4	464.19	465.197	463.183
Escaline	C12H19NO3	225.137	226.144	224.129
Escitalopram	C20H21FN2O	324.164	325.171	323.156
Estazolam	C16H11ClN4	294.067	295.075	293.06
Estra-4,9,11-triene-3,17-dione	C18H20O2	268.146	269.154	267.139
Estra-4,9-diene-3,17-dione	C18H22O2	270.162	271.169	269.155
Estradiol	C18H24O2	272.178	273.185	271.17
Estragole	C10H12O	148.089	149.096	147.082
Estriol	C18H24O3	288.173	289.18	287.165
Estrone	C18H22O2	270.162	271.169	269.155
Eszopiclone	C17H17ClN6O3	388.105	389.112	387.098
Etaqualone	C17H16N2O	264.126	265.134	263.119
Etaqualone 3-ethylphenyl analog	C17H16N2O	264.126	265.134	263.119
Etaqualone 4-ethylphenyl analog	C17H16N2O	264.126	265.134	263.119
Ethambutol	C10H24N2O2	204.184	205.191	203.177
Ethchlorvynol	C7H9ClO	144.034	145.042	143.027
Ethinamate	C9H13NO2	167.095	168.102	166.087
Ethinyl estradiol	C20H24O2	296.178	297.185	295.17
Ethiopropamine	C9H15NS	169.093	170.1	168.085
Ethisterone	C21H28O2	312.209	313.216	311.202
Ethosuximide	C7H11NO2	141.079	142.086	140.072
Ethotoin	C11H12N2O2	204.09	205.097	203.083
Ethoxyacetyl fentanyl	C23H30N2O2	366.231	367.238	365.224
Ethyl acetate	C4H8O2	88.0524	89.0597	87.0452
Ethyl Loflazepate	C18H14ClFN2O3	360.068	361.075	359.06
Ethyl methyl sulfone	C3H8O2S	108.025	109.032	107.017
Ethyl Phenylacetate	C10H12O2	164.084	165.091	163.077
Ethyl stearate	C20H40O2	312.303	313.31	311.296
Ethyl U-47700	C17H24Cl2N2O	342.127	343.134	341.119
Ethyl Vanillin	C9H10O3	166.063	167.07	165.056
Ethylbenzyl-PeGACLONE	C25H28N2O	372.22	373.227	371.213
Ethylestrenol	C20H32O	288.245	289.253	287.238
Ethylmorphine	C19H23NO3	313.168	314.175	312.161
Ethylnaphthidate	C19H23NO2	297.173	298.18	296.166
Ethylone	C12H15NO3	221.105	222.113	220.098
Ethylone-HFBA Derivative	C16H14F7NO4	417.081	418.088	416.074
Ethylphenethyl-FUBICA	C26H25FN2O	400.195	401.202	399.188
Ethylphenidate	C15H21NO2	247.157	248.165	246.15
Ethyltolylbarbituric acid	C13H14N2O3	246.1	247.108	245.093
Eticyclidine	C14H21N	203.167	204.175	202.16
Eticyclidone	C14H19NO	217.147	218.154	216.139
Etizolam	C17H15ClN4S	342.071	343.078	341.063
Etodesnitazene	C22H29N3O	351.231	352.238	350.224
Etodolac	C17H21NO3	287.152	288.159	286.145
Etomidate	C14H16N2O2	244.121	245.129	243.114
Etonitazene	C22H28N4O3	396.216	397.223	395.209
Etonitazene-d5	C22H23D5N4O3	401.248	402.255	400.24
Eucalyptol	C10H18O	154.136	155.143	153.129
Eugenol	C10H12O2	164.084	165.091	163.077
Euphthalmine	C17H25NO3	291.183	292.191	290.176
Eutylone	C13H17NO3	235.121	236.128	234.114
Exemestane	C20H24O2	296.178	297.185	295.17
exo-THC	C21H30O2	314.225	315.232	313.217
F2201	C24H21F2NO	377.159	378.166	376.152
FAB-144	C20H27FN2O	330.211	331.218	329.204
Famiciclovir	C14H19N5O4	321.144	322.151	320.136
Famprofazone	C24H31N3O	377.247	378.254	376.239
FDU-NNEI	C26H19FN2O	394.148	395.155	393.141
FDU-PB-22	C26H18FNO2	395.132	396.139	394.125
Felopidine	C18H19Cl2NO4	383.069	384.076	382.062
Fencamfamine	C15H21N	215.167	216.175	214.16
Fenethylline	C18H23N5O2	341.185	342.192	340.178
Fenfluramine	C12H16F3N	231.124	232.131	230.116
Fenofibrate	C20H21ClO4	360.113	361.12	359.106
Fenoprofen	C15H14O3	242.094	243.102	241.087
Fenproporex	C12H16N2	188.131	189.139	187.124
Fentanyl	C22H28N2O	336.22	337.227	335.213
Fentanyl Carbamate	C22H28N2O2	352.215	353.222	351.208
Fentanyl meta methylphenyl acetyl analog	C22H28N2O	336.22	337.227	335.213
Fentanyl meta methylphenyl analog	C23H30N2O	350.236	351.243	349.228
Fentanyl meta tolyl analog	C23H30N2O	350.236	351.243	349.228
Fentanyl methyl acetyl analog	C20H24N2O	308.189	309.196	307.182
Fentanyl Methyl Carbamate	C21H26N2O2	338.199	339.207	337.192
Fentanyl ortho methylphenyl acetyl analog	C22H28N2O	336.22	337.227	335.213
Fentanyl ortho tolyl acetyl analog	C22H28N2O	336.22	337.227	335.213
Fentanyl ortho tolyl analog	C23H30N2O	350.236	351.243	349.228
Fentanyl para methylphenyl analog	C23H30N2O	350.236	351.243	349.228
Fentanyl para tolyl acetyl analog	C22H28N2O	336.22	337.227	335.213
Fentanyl propyl acetyl analog	C22H28N2O	336.22	337.227	335.213
Fentanyl propyl analog	C23H30N2O	350.236	351.243	349.228
Fentanyl-d5	C22H23D5N2O	341.252	342.259	340.244
Fexofenadine	C32H39NO4	501.288	502.295	500.281
Finasteride	C23H36N2O2	372.278	373.285	371.27
Flavone	C15H10O2	222.068	223.075	221.061
Flecainide	C17H20F6N2O3	414.138	415.145	413.13
Flephedrone	C10H12FNO	181.09	182.098	180.083
Floctafenine	C20H17F3N2O4	406.114	407.121	405.107
Flualprazolam	C17H12ClFN4	326.074	327.081	325.066
Flubromazepam	C15H10BrFN2O	331.996	333.003	330.989
Flubromazepam-d4	C15H6D4BrFN2O	336.021	337.028	335.014
Flubromazolam	C17H12BrFN4	370.023	371.03	369.016
Flubromazolam-d4	C17H8D4BrFN4	374.048	375.055	373.041
Fluclotizolam	C15H10ClFN4S	332.03	333.037	331.023
Fluconazole	C13H12F2N6O	306.104	307.111	305.097
Fludiazepam	C16H12ClFN2O	302.062	303.07	301.055
Fludiazepam-d4	C16H8D4ClFN2O	306.087	307.095	305.08
Flumazenil	C15H14FN3O3	303.102	304.109	302.095
Flunitazene	C20H23FN4O2	370.18	371.188	369.173
Flunitrazepam	C16H12FN3O3	313.086	314.094	312.079
Flunitrazepam-d3 (Not Certified by NIST)	C16H9D3FN3O3	316.105	317.112	315.098
Flunitrazepam-d7	C16H5D7FN3O3	320.13	321.137	319.123
Flunitrazolam	C17H12FN5O2	337.098	338.105	336.09
Fluocinolone Acetonide	C24H30F2O6	452.201	453.208	451.194
Fluorexetamine	C14H18FNO	235.137	236.144	234.13
Fluorolintane	C18H20FN	269.158	270.165	268.151
Fluorophenylpropylamine	C9H12FN	153.095	154.103	152.088
Fluoxetine	C17H18F3NO	309.134	310.141	308.127
Fluoxymesterone	C20H29FO3	336.21	337.217	335.203
Fluphenazine	C22H26F3N3OS	437.175	438.182	436.168
Flurazepam	C21H23ClFN3O	387.151	388.159	386.144
Flurazepam-d10	C21H13D10ClFN3O	397.214	398.221	396.207
Flurbiprofen	C15H13FO2	244.09	245.097	243.083
Flutamide	C11H11F3N2O3	276.072	277.079	275.065
Flutoprazepam	C19H16ClFN2O	342.094	343.101	341.086
Fluvoxamine	C15H21F3N2O2	318.156	319.163	317.148
Formebolone	C21H28O4	344.199	345.206	343.192
FUB-144	C23H24FNO	349.184	350.192	348.177
FUB-AKB48	C25H26FN3O	403.206	404.213	402.199
FUB-AMB	C21H22FN3O3	383.164	384.172	382.157
FUB-JWH-018	C26H18FNO	379.137	380.144	378.13
FUB-JWH-018-d5	C26H13D5FNO	384.169	385.176	383.161
FUB-NPB-22	C24H16FN3O2	397.123	398.13	396.115
FUB-PB-22	C25H17FN2O2	396.127	397.135	395.12
Furanyl fentanyl-d5	C24H21D5N2O2	379.231	380.238	378.224
Furanyl norfentanyl	C16H18N2O2	270.137	271.144	269.13
Furanyl UF-17	C19H24N2O2	312.184	313.191	311.176
Furanylethyl fentanyl	C20H26N2O2	326.199	327.207	325.192
Furosemide TMS Derivative	C18H27ClN2O5SSi2	474.087	475.094	473.079
G-130	C12H17NO	191.131	192.138	190.124
Gabapentin	C9H17NO2	171.126	172.133	170.119
gamma-Butyrolactone	C4H6O2	86.0368	87.0441	85.0295
gamma-Crotonolactone	C4H4O2	84.0211	85.0284	83.0139
gamma-hydroxybutyric acid di-TMS derivative	C10H24O3Si2	248.126	249.134	247.119
gamma-Phenyl-gamma-butyrolactone	C10H10O2	162.068	163.075	161.061
GBR 12909	C28H32F2N2O	450.248	451.255	449.241
Geranylgeranyl Alcohol	C20H34O	290.261	291.268	289.254
GHB BSTFA Derivative	C10H24O3Si2	248.126	249.134	247.119
Glaucine	C21H25NO4	355.178	356.186	354.171
Glipizide	C21H27N5O4S	445.178	446.186	444.171
Glutethamide	C13H15NO2	217.11	218.118	216.103
Griseofulvin	C17H17ClO6	352.071	353.079	351.064
GTS-21	C19H20N2O2	308.152	309.16	307.145
Guaifenesin	C10H14O4	198.089	199.096	197.082
Halazepam	C17H12ClF3N2O	352.059	353.066	351.052
Halobolin	C20H29ClO2	336.186	337.193	335.178
Haloperidol	C21H23ClFNO2	375.14	376.147	374.133
Harmaline	C13H14N2O	214.111	215.118	213.103
Harmalol	C12H12N2O	200.095	201.102	199.088
Harmane	C12H10N2	182.084	183.092	181.077
Harmine	C13H12N2O	212.095	213.102	211.088
Harmol	C12H10N2O	198.079	199.087	197.072
Heliomethylamine	C12H17NO2	207.126	208.133	206.119
Heliomethylamine-HFBA Derivative	C16H16F7NO3	403.102	404.109	402.095
Helional	C11H12O3	192.079	193.086	191.071
Heneicosapentaenoic Acid methyl ester	C22H34O2	330.256	331.263	329.249
Heptabarbital	C13H18N2O3	250.132	251.139	249.125
Heptanoyl fentanyl	C26H36N2O	392.283	393.29	391.276
Heroin	C21H23NO5	369.158	370.165	368.15
Heroin-d3	C21H20D3NO5	372.176	373.184	371.169
Heroin-d9 (Not certified by NIST)	C21H14D9NO5	378.214	379.221	377.207
Hexacosane	C26H54	366.423	367.43	365.415
Hexamine	C6H12N4	140.106	141.113	139.099
Hexane	C6H14	86.1096	87.1168	85.1023
Hexanoyl fentanyl	C25H34N2O	378.267	379.274	377.26
Hexedrone	C13H19NO	205.147	206.154	204.139
Hexethal	C12H20N2O3	240.147	241.155	239.14
Hexobarbital	C12H16N2O3	236.116	237.123	235.109
Hexylamine	C6H15N	101.12	102.128	100.113
Hexylcaine	C16H23NO2	261.173	262.18	260.166
Hexylresorcinol	C12H18O2	194.131	195.138	193.123
Homarylamine	C10H13NO2	179.095	180.102	178.087
Homatropine	C16H21NO3	275.152	276.159	274.145
Homoamphetamine	C10H15N	149.12	150.128	148.113
Homoamphetamine Acetyl derivative	C12H17NO	191.131	192.138	190.124
Hordenine	C10H15NO	165.115	166.123	164.108
HU-210	C25H38O3	386.282	387.289	385.275
HU-210 di-TMS-derivative	C31H54O3Si2	530.361	531.368	529.354
HU-210-BSA derivative	C31H54O3Si2	530.361	531.368	529.354
HU-211	C25H38O3	386.282	387.289	385.275
HU-211 di-TMS-derivative	C31H54O3Si2	530.361	531.368	529.354
HU-308	C27H42O3	414.313	415.321	413.306
HU-308 mono-TMS-derivative	C30H50O3Si	486.353	487.36	485.346
HU-331	C21H28O3	328.204	329.211	327.197
Hydralazine	C8H8N4	160.075	161.082	159.068
Hydrocodone	C18H21NO3	299.152	300.159	298.145
Hydromorphone	C17H19NO3	285.137	286.144	284.129
Hydromorphone TMS derivative	C20H27NO3Si	357.176	358.183	356.169
Hydroquinidine	C20H26N2O2	326.199	327.207	325.192
Hydroquinine	C20H26N2O2	326.199	327.207	325.192
Hydroxetamine	C14H19NO2	233.142	234.149	232.134
Hydroxychloroquine	C18H26ClN3O	335.176	336.184	334.169
Hydroxyethyl-3,4-methylenedioxyamphetamine	C12H17NO3	223.121	224.128	222.114
Hydroxyskatole	C9H9NO	147.068	148.076	146.061
Hydroxyzine	C21H27ClN2O2	374.176	375.183	373.169
Hyoscyamine	C17H23NO3	289.168	290.175	288.161
Ibogaine	C20H26N2O	310.204	311.212	309.197
Ibuprofen	C13H18O2	206.131	207.138	205.123
Ibuprofen TMS derivative	C16H26O2Si	278.17	279.178	277.163
Imipramine	C19H24N2	280.194	281.201	279.187
IMMA	C23H23ClN2O4	426.135	427.142	425.127
Indane	C9H10	118.078	119.085	117.071
Indapamide	C16H16ClN3O3S	365.06	366.067	364.053
Indol-3-N,N-diisopropylglyoxylamide	C16H20N2O2	272.152	273.16	271.145
Indole	C8H7N	117.058	118.065	116.051
Indole-3-N,N-dipropylglyoxylamide	C16H20N2O2	272.152	273.16	271.145
Indomethacin	C19H16ClNO4	357.077	358.084	356.07
Iodine	I2	253.809	254.816	252.802
iPDMB-FUBINACA	C24H28FN3O3	425.212	426.219	424.204
Ipriflavone	C18H16O3	280.11	281.117	279.103
Isoamylnitrite	C5H11NO2	117.079	118.086	116.072
iso-Butonitazene	C24H32N4O3	424.247	425.255	423.24
Isobutyl 1-pentyl-1H-indazole-3-carboxylate	C17H24N2O2	288.184	289.191	287.176
Isobutylnitrite	C4H9NO2	103.063	104.071	102.056
Isobutyryl fentanyl	C23H30N2O	350.236	351.243	349.228
Isobutyryl norfentanyl	C15H22N2O	246.173	247.18	245.166
Isocarboxazid	C12H13N3O2	231.101	232.108	230.094
Isocyanatocyclohexane	C7H11NO	125.084	126.091	124.077
Iso-ethcathinone	C11H15NO	177.115	178.123	176.108
Iso-mephedrone	C11H15NO	177.115	178.123	176.108
Isomethadone	C21H27NO	309.209	310.216	308.202
Isoniazid	C6H7N3O	137.059	138.066	136.052
Isonicotinamide	C6H6N2O	122.048	123.055	121.041
Isopentedrone	C12H17NO	191.131	192.138	190.124
Isopentedrone-HFBA Derivative	C16H16F7NO2	387.107	388.114	386.1
Isopropyl Alcohol	C3H8O	60.0575	61.0648	59.0502
Isopropyl Palmitate	C19H38O2	298.287	299.295	297.28
Isopropyl U-47700	C18H26Cl2N2O	356.142	357.149	355.135
Isopropylphenidate	C16H23NO2	261.173	262.18	260.166
Isosafrole	C10H10O2	162.068	163.075	161.061
Isosafrole Glycol	C10H12O4	196.074	197.081	195.066
Isosafrole glycol, diacetyl	C14H16O6	280.095	281.102	279.087
Isotodesnitazene	C23H31N3O	365.247	366.254	364.239
Isotonitazene	C23H30N4O3	410.232	411.239	409.224
Isovaleryl fentanyl	C24H32N2O	364.252	365.259	363.244
Isovaleryl indandione	C14H14O3	230.094	231.102	229.087
JB-318	C21H25NO3	339.183	340.191	338.176
JB-336	C20H23NO3	325.168	326.175	324.161
JW 618	C17H14F6N2O2	392.096	393.103	391.089
JW 642	C21H20F6N2O3	462.138	463.145	461.13
JWH 018-d9	C24H14D9NO	350.235	351.242	349.227
JWH 073 N-(4-hydroxybutyl) metabolite-d5	C23H16D5NO2	348.189	349.196	347.181
JWH 398 3-chloronaphthyl isomer	C24H22ClNO	375.139	376.146	374.132
JWH-007	C25H25NO	355.194	356.201	354.186
JWH-011	C27H29NO	383.225	384.232	382.218
JWH-015	C23H21NO	327.162	328.17	326.155
JWH-016	C24H23NO	341.178	342.185	340.171
JWH-018	C24H23NO	341.178	342.185	340.171
JWH-018 2'-naphthyl isomer	C24H23NO	341.178	342.185	340.171
JWH-018 2'-naphthyl-N-(1,1-dimethylpropyl) isomer	C24H23NO	341.178	342.185	340.171
JWH-018 2'-naphthyl-N-(1,2-dimethylpropyl) isomer	C24H23NO	341.178	342.185	340.171
JWH-018 2'-naphthyl-N-(1-ethylpropyl) isomer	C24H23NO	341.178	342.185	340.171
JWH-018 2'-naphthyl-N-(1-methylbutyl) isomer	C24H23NO	341.178	342.185	340.171
JWH-018 2'-naphthyl-N-(2,2-dimethylpropyl) isomer	C24H23NO	341.178	342.185	340.171
JWH-018 2'-naphthyl-N-(2-methylbutyl) isomer	C24H23NO	341.178	342.185	340.171
JWH-018 2'-naphthyl-N-(3-methylbutyl) isomer	C24H23NO	341.178	342.185	340.171
JWH-018 6-methoxyindole analog	C25H25NO2	371.188	372.196	370.181
JWH-018 8-quinolinyl carboxamide	C23H23N3O	357.184	358.191	356.177
JWH-018 benzimidazole analog	C23H22N2O	342.173	343.18	341.166
JWH-018 N-(1,1-dimethylpropyl) isomer	C24H23NO	341.178	342.185	340.171
JWH-018 N-(1,2-dimethylpropyl) isomer	C24H23NO	341.178	342.185	340.171
JWH-018 N-(1-ethylpropyl) isomer	C24H23NO	341.178	342.185	340.171
JWH-018 N-(1-methylbutyl) isomer	C24H23NO	341.178	342.185	340.171
JWH-018 N-(2,2-dimethylpropyl) isomer	C24H23NO	341.178	342.185	340.171
JWH-018 N-(2-hydroxypentyl) metabolite	C24H23NO2	357.173	358.18	356.166
JWH-018 N-(2-methylbutyl) isomer	C24H23NO	341.178	342.185	340.171
JWH-018 N-(3-hydroxypentyl) metabolite	C24H23NO2	357.173	358.18	356.166
JWH-018 N-(4,5-epoxypentyl) analog	C24H21NO2	355.157	356.164	354.15
JWH-018 N-(4-hydroxypentyl) metabolite	C24H23NO2	357.173	358.18	356.166
JWH-018 N-(4-oxo-pentyl) metabolite	C24H21NO2	355.157	356.164	354.15
JWH-018 N-(5-bromopentyl) analog	C24H22BrNO	419.089	420.096	418.081
JWH-018 N-(5-chloropentyl) analog	C24H22ClNO	375.139	376.146	374.132
JWH-018 N-(5-hydroxypentyl) metabolite	C24H23NO2	357.173	358.18	356.166
JWH-018 N-3-methylbutyl isomer	C24H23NO	341.178	342.185	340.171
JWH-019	C25H25NO	355.194	356.201	354.186
JWH-019 5-hydroxyindole metabolite	C25H25NO2	371.188	372.196	370.181
JWH-019 N-(3-fluorohexyl) isomer	C25H24FNO	373.184	374.192	372.177
JWH-019 N-(4-fluorohexyl) isomer	C25H24FNO	373.184	374.192	372.177
JWH-019 N-(5-fluorohexyl) isomer	C25H24FNO	373.184	374.192	372.177
JWH-019 N-(5-hydroxyhexyl) metabolite	C25H25NO2	371.188	372.196	370.181
JWH-019 N-(6-fluorohexyl) isomer	C25H24FNO	373.184	374.192	372.177
JWH-019 N-(6-hydroxyhexyl) metabolite	C25H25NO2	371.188	372.196	370.181
JWH-020	C26H27NO	369.209	370.216	368.202
JWH-022	C24H21NO	339.162	340.17	338.155
JWH-030	C20H21NO	291.162	292.17	290.155
JWH-031	C21H23NO	305.178	306.185	304.171
JWH-032	C18H17NO	263.131	264.138	262.124
JWH-033	C19H19NO	277.147	278.154	276.139
JWH-045	C17H15NO	249.115	250.123	248.108
JWH-053	C24H36O2	356.272	357.279	355.264
JWH-054	C24H36O2	356.272	357.279	355.264
JWH-058	C24H36O2	356.272	357.279	355.264
JWH-059	C24H36O2	356.272	357.279	355.264
JWH-071	C21H17NO	299.131	300.138	298.124
JWH-072	C22H19NO	313.147	314.154	312.139
JWH-072-N-carboxy-TMS	C25H25NO3Si	415.16	416.168	414.153
JWH-073	C23H21NO	327.162	328.17	326.155
JWH-073	C23H21NO	327.162	328.17	326.155
JWH-073 2-hydroxyindole metabolite	C23H21NO2	343.157	344.164	342.15
JWH-073 2-methylnaphthyl analog	C24H23NO	341.178	342.185	340.171
JWH-073 2'-naphthyl isomer	C23H21NO	327.162	328.17	326.155
JWH-073 2'-naphthyl-N-(1,1-dimethylethyl) isomer	C23H21NO	327.162	328.17	326.155
JWH-073 2'-naphthyl-N-(1-methylpropyl) isomer	C23H21NO	327.162	328.17	326.155
JWH-073 2'-naphthyl-N-(2-methylpropyl) isomer	C23H21NO	327.162	328.17	326.155
JWH-073 4-methylnaphthyl analog	C24H23NO	341.178	342.185	340.171
JWH-073 6-methoxyindole analog	C24H23NO2	357.173	358.18	356.166
JWH-073 N-(1,1-dimethylethyl) isomer	C23H21NO	327.162	328.17	326.155
JWH-073 N-(1-methylpropyl) isomer	C23H21NO	327.162	328.17	326.155
JWH-073 N-(2-hydroxybutyl) metabolite	C23H21NO2	343.157	344.164	342.15
JWH-073 N-(2-methylpropyl) isomer	C23H21NO	327.162	328.17	326.155
JWH-073 N-(3-hydroxybutyl) metabolite	C23H21NO2	343.157	344.164	342.15
JWH-073 N-(4-hydroxybutyl) metabolite	C23H21NO2	343.157	344.164	342.15
JWH-080	C24H23NO2	357.173	358.18	356.166
JWH-081	C25H25NO2	371.188	372.196	370.181
JWH-081 3-methoxynaphthyl isomer	C25H25NO2	371.188	372.196	370.181
JWH-081 4-hydroxynaphthyl metabolite	C24H23NO2	357.173	358.18	356.166
JWH-081 5-methoxynaphthyl isomer	C25H25NO2	371.188	372.196	370.181
JWH-081 6-methoxynaphthyl isomer	C25H25NO2	371.188	372.196	370.181
JWH-081 8-methoxynaphthyl isomer	C25H25NO2	371.188	372.196	370.181
JWH-081 N-(4-hydroxypentyl) metabolite	C25H25NO3	387.183	388.191	386.176
JWH-081 N-(5-hydroxypentyl) metabolite	C25H25NO3	387.183	388.191	386.176
JWH-081-N-(cyclohexylmethyl) analog	C27H27NO2	397.204	398.212	396.197
JWH-082	C26H27NO2	385.204	386.212	384.197
JWH-098	C26H27NO2	385.204	386.212	384.197
JWH-116	C26H27NO	369.209	370.216	368.202
JWH-121	C24H23NO	341.178	342.185	340.171
JWH-122	C25H25NO	355.194	356.201	354.186
JWH-122 2-methylnaphthyl isomer	C25H25NO	355.194	356.201	354.186
JWH-122 3-methylnaphthyl isomer	C25H25NO	355.194	356.201	354.186
JWH-122 5-methylnaphthyl isomer	C25H25NO	355.194	356.201	354.186
JWH-122 6-methylnaphthyl isomer	C25H25NO	355.194	356.201	354.186
JWH-122 7-methylnaphthyl isomer	C25H25NO	355.194	356.201	354.186
JWH-122 8-methylnaphthyl isomer	C25H25NO	355.194	356.201	354.186
JWH-122 N-(4-hydroxypentyl) metabolite	C25H25NO2	371.188	372.196	370.181
JWH-122 N-(4-pentenyl) analog	C25H23NO	353.178	354.185	352.171
JWH-122 N-(5-hydroxypentyl) metabolite	C25H25NO2	371.188	372.196	370.181
JWH-133	C22H32O	312.245	313.253	311.238
JWH-145	C26H25NO	367.194	368.201	366.186
JWH-145 2-phenyl isomer	C26H25NO	367.194	368.201	366.186
JWH-146	C28H29NO	395.225	396.232	394.218
JWH-147	C27H27NO	381.209	382.216	380.202
JWH-149	C26H27NO	369.209	370.216	368.202
JWH-164	C25H25NO2	371.188	372.196	370.181
JWH-165	C23H21NO2	343.157	344.164	342.15
JWH-166	C25H25NO2	371.188	372.196	370.181
JWH-167	C21H23NO	305.178	306.185	304.171
JWH-175	C24H25N	327.199	328.206	326.191
JWH-176	C25H24	324.188	325.195	323.18
JWH-180	C25H25NO	355.194	356.201	354.186
JWH-182	C27H29NO	383.225	384.232	382.218
JWH-184	C25H27N	341.214	342.222	340.207
JWH-193	C26H26N2O2	398.199	399.207	397.192
JWH-197	C26H29NO	371.225	372.232	370.218
JWH-198	C26H26N2O3	414.194	415.202	413.187
JWH-200	C25H24N2O2	384.184	385.191	383.176
JWH-200 4-hydroxyindole metabolite	C25H24N2O3	400.179	401.186	399.171
JWH-200 5-hydroxyindole metabolite	C25H24N2O3	400.179	401.186	399.171
JWH-200 6-hydroxyindole metabolite	C25H24N2O3	400.179	401.186	399.171
JWH-200 7-hydroxyindole metabolite	C25H24N2O3	400.179	401.186	399.171
JWH-200 analog 1	C22H30N2O2	354.231	355.238	353.224
JWH-201	C22H25NO2	335.188	336.196	334.181
JWH-203	C21H22ClNO	339.139	340.146	338.132
JWH-203 N-(4-hydroxypentyl) metabolite	C21H22ClNO2	355.134	356.141	354.127
JWH-203 N-(5-hydroxypentyl) metabolite	C21H22ClNO2	355.134	356.141	354.127
JWH-205	C22H25NO	319.194	320.201	318.186
JWH-206	C21H22ClNO	339.139	340.146	338.132
JWH-208	C22H25NO	319.194	320.201	318.186
JWH-209	C23H27NO	333.209	334.216	332.202
JWH-210	C26H27NO	369.209	370.216	368.202
JWH-210 2-ethylnaphthyl isomer	C26H27NO	369.209	370.216	368.202
JWH-210 3-ethylnaphthyl isomer	C26H27NO	369.209	370.216	368.202
JWH-210 5-ethylnaphthyl isomer	C26H27NO	369.209	370.216	368.202
JWH-210 6-ethylnaphthyl isomer	C26H27NO	369.209	370.216	368.202
JWH-210 8-ethylnaphthyl isomer	C26H27NO	369.209	370.216	368.202
JWH-210 N-(4-hydroxypentyl) metabolite	C26H27NO2	385.204	386.212	384.197
JWH-210 N-(5-hydroxypentyl) metabolite	C26H27NO2	385.204	386.212	384.197
JWH-213	C27H29NO	383.225	384.232	382.218
JWH-234	C26H27NO	369.209	370.216	368.202
JWH-237	C21H22ClNO	339.139	340.146	338.132
JWH-247	C25H38O2	370.287	371.295	369.28
JWH-248	C21H22BrNO	383.089	384.096	382.081
JWH-249	C21H22BrNO	383.089	384.096	382.081
JWH-250	C22H25NO2	335.188	336.196	334.181
JWH-250 5-hydroxyindole metabolite	C22H25NO3	351.183	352.191	350.176
JWH-250 N-(4-hydroxypentyl) metabolite	C22H25NO3	351.183	352.191	350.176
JWH-250 N-(5-hydroxypentyl) metabolite	C22H25NO3	351.183	352.191	350.176
JWH-251	C22H25NO	319.194	320.201	318.186
JWH-251 3-methylphenyl isomer	C22H25NO	319.194	320.201	318.186
JWH-252	C23H27NO	333.209	334.216	332.202
JWH-267	C25H25NO2	371.188	372.196	370.181
JWH-302	C22H25NO2	335.188	336.196	334.181
JWH-307	C26H24FNO	385.184	386.192	384.177
JWH-307 brominated analogue	C26H24BrNO	445.104	446.111	444.097
JWH-308	C26H24FNO	385.184	386.192	384.177
JWH-309	C30H27NO	417.209	418.216	416.202
JWH-309 5'-isomer	C30H27NO	417.209	418.216	416.202
JWH-311	C21H22FNO	323.168	324.176	322.161
JWH-348	C27H24F3NO	435.181	436.188	434.174
JWH-363	C27H24F3NO	435.181	436.188	434.174
JWH-368	C26H24FNO	385.184	386.192	384.177
JWH-369	C26H24ClNO	401.155	402.162	400.147
JWH-370	C27H27NO	381.209	382.216	380.202
JWH-387	C24H22BrNO	419.089	420.096	418.081
JWH-398	C24H22ClNO	375.139	376.146	374.132
JWH-398 2-chloronaphthyl isomer	C24H22ClNO	375.139	376.146	374.132
JWH-398 5-chloronaphthyl isomer	C24H22ClNO	375.139	376.146	374.132
JWH-398 6-chloronaphthyl isomer	C24H22ClNO	375.139	376.146	374.132
JWH-398 7-chloronaphthyl isomer	C24H22ClNO	375.139	376.146	374.132
JWH-398 8-chloronaphthyl isomer	C24H22ClNO	375.139	376.146	374.132
JWH-398 N-(4-hydroxypentyl) metabolite	C24H22ClNO2	391.134	392.141	390.127
JWH-408	C25H25NO2	371.188	372.196	370.181
JWH-412	C24H22FNO	359.168	360.176	358.161
JWH-412 N-(5-hydroxypentyl) metabolite	C24H22FNO2	375.163	376.171	374.156
JWH-424	C24H22BrNO	419.089	420.096	418.081
JWH-457	C24H22ClNO	375.139	376.146	374.132
JZL195	C24H23N3O5	433.164	434.171	432.156
Kavain	C14H14O3	230.094	231.102	229.087
Ketamine	C13H16ClNO	237.092	238.099	236.085
Ketamine-d4 (Not certified by NIST)	C13H12D4ClNO	241.117	242.124	240.11
Ketoprofen	C16H14O3	254.094	255.102	253.087
KML29	C24H21F6NO7	549.122	550.13	548.115
L-759,633	C26H40O2	384.303	385.31	383.296
Lacosamide	C13H18N2O3	250.132	251.139	249.125
Lamotrigine	C9H7Cl2N5	255.008	256.015	254.001
Lasmiditan	C19H18F3N3O2	377.135	378.142	376.128
Laudanosine	C21H27NO4	357.194	358.201	356.187
Lauric Acid	C12H24O2	200.178	201.185	199.17
Lauric Acid Methyl Ester	C13H26O2	214.193	215.201	213.186
Lefetamine	C16H19N	225.152	226.159	224.144
Letrozole	C17H11N5	285.101	286.109	284.094
Levallorphan	C19H25NO	283.194	284.201	282.186
Levamisole	C11H12N2S	204.072	205.079	203.065
Levetiracetam	C8H14N2O2	170.106	171.113	169.098
Levo-.alpha.-acetylmethadol	C23H31NO2	353.236	354.243	352.228
Levobunolol	C17H25NO3	291.183	292.191	290.176
Levodopa	C9H11NO4	197.069	198.076	196.061
levo-Propoxyphene	C22H29NO2	339.22	340.227	338.213
Levorphan	C17H23NO	257.178	258.185	256.171
LGD 4033	C14H12F6N2O	338.085	339.093	337.078
LH 21	C20H20Cl3N3	407.072	408.08	406.065
Lidocaine	C14H22N2O	234.173	235.18	233.166
Lignoceric Acid	C24H48O2	368.365	369.373	367.358
Lindane	C6H6Cl6	287.86	288.867	286.853
Linoleic Acid	C18H32O2	280.24	281.248	279.233
Linoleic Acid methyl ester	C19H34O2	294.256	295.263	293.249
Linolenic Acid	C18H30O2	278.225	279.232	277.217
Linolenic Acid Methyl Ester	C19H32O2	292.24	293.248	291.233
Lisdexamfetamine	C15H25N3O	263.2	264.207	262.192
l-Methamphetamine TPC derivative	C17H21F3N2O2	342.156	343.163	341.148
Lofentanil	C25H32N2O3	408.241	409.249	407.234
Loperamide	C29H33ClN2O2	476.223	477.23	475.216
Lophophorine	C13H17NO3	235.121	236.128	234.114
Loratadine	C22H23ClN2O2	382.145	383.152	381.137
Lorazepam	C15H10Cl2N2O2	320.012	321.019	319.005
Lorazepam-d4	C15H6D4Cl2N2O2	324.037	325.044	323.03
Lorcaserin	C11H14ClN	195.082	196.089	194.074
Lormetazepam	C16H12Cl2N2O2	334.028	335.035	333.02
Loxapine	C18H18ClN3O	327.114	328.121	326.107
L-phenylalaninol	C9H13NO	151.1	152.107	150.092
LSD	C20H25N3O	323.2	324.207	322.192
LSD TMS Derivative	C23H33N3OSi	395.239	396.247	394.232
LSD-d10 (Not certified by NIST)	C20H15D10N3O	333.262	334.27	332.255
LSM-775	C20H23N3O2	337.179	338.186	336.172
LSZ	C21H25N3O	335.2	336.207	334.192
LTI-701	C20H21FN2O	324.164	325.171	323.156
L-Tryptophan, methyl ester	C13H15NO2	217.11	218.118	216.103
Lumacaftor-TFA	C26H17F5N2O6	548.101	549.108	547.093
LY2183240	C17H17N5O	307.143	308.151	306.136
Lysergic acid amide	C16H17N3O	267.137	268.144	266.13
Lysergic acid di-TMS derivative	C22H32N2O2Si2	412.2	413.207	411.193
Lysergic acid methyl ester	C17H18N2O2	282.137	283.144	281.13
Lysergic acid N-(methylpropyl)amide	C20H25N3O	323.2	324.207	322.192
Lysergic Acid TBDMS Derivative	C22H30N2O2Si	382.208	383.215	381.2
Lysergic Acid TMS Derivative	C19H24N2O2Si	340.161	341.168	339.153
Lysergol	C16H18N2O	254.142	255.149	253.135
Lysergol TBDMS Derivative	C22H32N2OSi	368.228	369.236	367.221
M-144	C22H30FNO	343.231	344.238	342.224
MAB-CHMINACA metabolite M1	C21H30N4O3	386.232	387.239	385.224
MAB-CHMINACA metabolite M10	C21H27N3O3	369.205	370.212	368.198
MAB-CHMINACA metabolite M11	C21H30N4O4	402.227	403.234	401.219
MAB-CHMINACA metabolite M7	C21H27N3O5	401.195	402.202	400.188
MAB-CHMINACA-d4	C21H26D4N4O2	374.262	375.269	373.255
MA-CHMINACA	C21H29N3O3	371.221	372.228	370.214
Malathion	C10H19O6PS2	330.036	331.043	329.029
M-ALPHA	C11H15NO2	193.11	194.118	192.103
MAM2201	C25H24FNO	373.184	374.192	372.177
MAM2201 N-(2-fluoropentyl) isomer	C25H24FNO	373.184	374.192	372.177
MAM2201 N-(3-fluoropentyl) isomer	C25H24FNO	373.184	374.192	372.177
MAM2201 N-(4-fluoropentyl) isomer	C25H24FNO	373.184	374.192	372.177
MAM2201 N-(5-chloropentyl) analog	C25H24ClNO	389.155	390.162	388.147
MAM2201-d5	C25H19D5FNO	378.216	379.223	377.208
Mannitol	C6H14O6	182.079	183.086	181.072
Maprotiline	C20H23N	277.183	278.19	276.176
Mazindol (or breakdown)	C16H13ClN2O	284.072	285.079	283.064
MBDB	C12H17NO2	207.126	208.133	206.119
MCHB-1	C28H37N3O2	447.289	448.296	446.281
MDA 77	C21H23N3O3	365.174	366.181	364.167
MDAI	C10H11NO2	177.079	178.086	176.072
MDAI di-TMS Derivative	C16H27NO2Si2	321.158	322.165	320.151
MDAI TMS Derivative	C13H19NO2Si	249.119	250.126	248.111
MDbenzylMDMA	C19H21NO4	327.147	328.154	326.14
m-Dinitrobenzene	C6H4N2O4	168.017	169.024	167.01
MDMA TPC Derivative	C18H21F3N2O4	386.145	387.153	385.138
MDMB-3en-BUTINACA	C19H25N3O3	343.19	344.197	342.182
MDMB-3en-BUTINACA butanoic acid metabolite	C18H23N3O3	329.174	330.181	328.167
MDMB-4en-PICA butanoic acid metabolite	C20H26N2O3	342.194	343.202	341.187
MDMB-4en-PINACA	C20H27N3O3	357.205	358.212	356.198
MDMB-BENZICA	C23H26N2O3	378.194	379.202	377.187
MDMB-BUTINACA	C19H27N3O3	345.205	346.212	344.198
MDMB-CHM7AICA	C22H31N3O3	385.236	386.244	384.229
MDMB-CHMCZCA	C27H34N2O3	434.257	435.264	433.25
MDMB-CHMICA	C23H32N2O3	384.241	385.249	383.234
MDMB-CHMICA metabolite M2	C22H30N2O3	370.226	371.233	369.218
MDMB-CHMINACA	C22H31N3O3	385.236	386.244	384.229
MDMB-FUB7AICA	C22H24FN3O3	397.18	398.187	396.173
MDMB-FUBICA	C23H25FN2O3	396.185	397.192	395.178
MDMB-FUBICA metabolite 3	C22H23FN2O3	382.169	383.176	381.162
MDMB-FUBINACA	C22H24FN3O3	397.18	398.187	396.173
MDP2P methyl glycidate	C12H12O5	236.069	237.076	235.061
MDPBP	C15H19NO3	261.137	262.144	260.129
MDPPP	C14H17NO3	247.121	248.128	246.114
MDPV metabolite	C15H21NO3	263.152	264.159	262.145
Mebroqualone	C15H11BrN2O	314.005	315.013	312.998
Mecamylamine	C11H21N	167.167	168.175	166.16
Meclizine	C25H27ClN2	390.186	391.194	389.179
Meclonazepam	C16H12ClN3O3	329.057	330.064	328.049
Meconin	C10H10O4	194.058	195.065	193.051
Medazepam	C16H15ClN2	270.092	271.1	269.085
Medetomidine	C13H16N2	200.131	201.139	199.124
Mefloquine	C17H16F6N2O	378.117	379.124	377.109
Melatonin	C13H16N2O2	232.121	233.129	231.114
Memantine	C12H21N	179.167	180.175	178.16
Menitazene	C21H26N4O2	366.206	367.213	365.198
MEP-CHMICA	C22H30N2O3	370.226	371.233	369.218
Meperidine	C15H21NO2	247.157	248.165	246.15
Meperidine-d4	C15H17D4NO2	251.182	252.19	250.175
Meperidine-d5	C15H16D5NO2	252.189	253.196	251.181
MEP-FUBICA	C22H23FN2O3	382.169	383.176	381.162
MEP-FUBINACA	C21H22FN3O3	383.164	384.172	382.157
Mephedrone	C11H15NO	177.115	178.123	176.108
Mephedrone-d3	C11H12D3NO	180.134	181.142	179.127
Mephedrone-HFBA Derivative	C15H14F7NO2	373.091	374.099	372.084
Mephentermine	C11H17N	163.136	164.143	162.129
Mephobarbital	C13H14N2O3	246.1	247.108	245.093
Mepirapim	C19H27N3O	313.215	314.223	312.208
Mepivacaine	C15H22N2O	246.173	247.18	245.166
MePPP	C14H19NO	217.147	218.154	216.139
Meprobamate	C9H18N2O4	218.127	219.134	217.119
Meprobamate-d7	C9H11D7N2O4	225.171	226.178	224.163
Mercuric bromide	Br2Hg	353.803	354.81	352.795
Mercuric chloride	Cl2Hg	265.904	266.911	264.896
Mescaline	C11H17NO3	211.121	212.128	210.114
Mescaline NBOMe	C19H25NO4	331.178	332.186	330.171
Mesterolone	C20H32O2	304.24	305.248	303.233
Mestranol	C21H26O2	310.193	311.201	309.186
meta-Chlorofentanyl	C22H27ClN2O	370.181	371.188	369.174
Metaescaline	C12H19NO3	225.137	226.144	224.129
meta-Fluoro 4-ANBP	C18H21FN2	284.169	285.176	283.162
meta-Fluoro Acrylfentanyl	C22H25FN2O	352.195	353.202	351.188
meta-Fluoro Furanyl fentanyl	C24H25FN2O2	392.19	393.197	391.183
meta-Fluoro Methoxyacetyl fentanyl	C22H27FN2O2	370.206	371.213	369.198
meta-Fluoro Valeryl fentanyl	C24H31FN2O	382.242	383.249	381.235
meta-Fluorobutyryl fentanyl	C23H29FN2O	368.226	369.234	367.219
meta-Fluorofentanyl	C22H27FN2O	354.211	355.218	353.204
meta-Fluoroisobutyryl fentanyl	C23H29FN2O	368.226	369.234	367.219
meta-Methoxy Furanyl fentanyl	C25H28N2O3	404.21	405.217	403.203
meta-Methyl Acetyl fentanyl	C22H28N2O	336.22	337.227	335.213
meta-Methyl Cyclopropyl fentanyl	C24H30N2O	362.236	363.243	361.228
meta-Methyl Furanyl fentanyl	C25H28N2O2	388.215	389.222	387.208
meta-Methyl Methoxyacetyl fentanyl	C23H30N2O2	366.231	367.238	365.224
meta-Methylfentanyl	C23H30N2O	350.236	351.243	349.228
Metaxalone	C12H15NO3	221.105	222.113	220.098
Methacrylfentanyl	C23H28N2O	348.22	349.227	347.213
Methadone	C21H27NO	309.209	310.216	308.202
Methallylescaline	C14H21NO3	251.152	252.159	250.145
Methamnetamine	C14H17N	199.136	200.143	198.129
Methamphetamine	C10H15N	149.12	150.128	148.113
Methamphetamine Birch By-Product	C10H17N	151.136	152.143	150.129
Methamphetamine HFBA Derivative	C14H14F7NO	345.096	346.104	344.089
Methamphetamine Methyl Carbamate	C12H17NO2	207.126	208.133	206.119
Methamphetamine TBDMS Derivative	C16H29NSi	263.207	264.214	262.2
Methamphetamine t-butyl Carbamate	C15H23NO2	249.173	250.18	248.166
Methamphetamine TFA derivative	C12H14F3NO	245.103	246.11	244.095
Methamphetamine-d14	C10HD14N	163.208	164.216	162.201
Methamphetamine-d5	C10H10D5N	154.152	155.159	153.145
Methanandamide	C23H39NO2	361.298	362.305	360.291
Methandriol	C20H32O2	304.24	305.248	303.233
Methandriol 3-Acetate	C22H34O3	346.251	347.258	345.243
Methandriol Dipropionate	C26H40O4	416.293	417.3	415.285
Methandrostenolone	C20H28O2	300.209	301.216	299.202
Methapyriline	C14H19N3S	261.13	262.137	260.123
Methaqualone	C16H14N2O	250.111	251.118	249.103
Metharbital	C9H14N2O3	198.1	199.108	197.093
Methasterone	C21H34O2	318.256	319.263	317.249
Methazolamide	C5H8N4O3S2	236.004	237.011	234.996
Methcathinone	C10H13NO	163.1	164.107	162.092
Methcathinone TPC Derivative	C17H19F3N2O3	356.135	357.142	355.127
Methedrone	C11H15NO2	193.11	194.118	192.103
Methedrone-HFBA Derivative	C15H14F7NO3	389.086	390.094	388.079
Methenolone Acetate	C22H32O3	344.235	345.242	343.228
Methenolone Enanthate	C27H42O3	414.313	415.321	413.306
Methiopropamine	C8H13NS	155.077	156.084	154.07
Methocarbamol	C11H15NO5	241.095	242.102	240.088
Methohexital	C14H18N2O3	262.132	263.139	261.125
Methoxetamine	C15H21NO2	247.157	248.165	246.15
Methoxmetamine	C14H19NO2	233.142	234.149	232.134
Methoxphenidine	C20H25NO	295.194	296.201	294.186
Methoxpropamine	C16H23NO2	261.173	262.18	260.166
Methoxy U-47700	C16H22Cl2N2O2	344.106	345.113	343.099
Methoxyacetyl fentanyl	C22H28N2O2	352.215	353.222	351.208
Methoxyacetyl fentanyl-d5	C22H23D5N2O2	357.247	358.254	356.239
Methoxyacetyl norfentanyl	C14H20N2O2	248.153	249.16	247.145
Methoxyolivetol	C12H18O2	194.131	195.138	193.123
Methoxypiperamide	C13H18N2O2	234.137	235.144	233.13
Methoxy-THC	C22H32O2	328.24	329.248	327.233
Methsuximide	C12H13NO2	203.095	204.102	202.087
Methyl (S)-2-(1H-indole-3-carboxamido)-3,3-dimethylbutanoate	C16H20N2O3	288.147	289.155	287.14
Methyl 1-(5-fluoropentyl)-1H-indole-3-carboxylate	C15H18FNO2	263.132	264.139	262.125
Methyl 2-(1H-indazole-3-carboxamido)-3-methylbutanoate	C14H17N3O3	275.127	276.134	274.12
Methyl 2-phenyl-2-(pyrrolidin-1-yl)acetate	C13H17NO2	219.126	220.133	218.119
Methyl 2-phenylacetoacetate	C11H12O3	192.079	193.086	191.071
Methyl Benzoate	C8H8O2	136.052	137.06	135.045
Methyl Ecgonine TMS Derivative	C13H25NO3Si	271.16	272.168	270.153
Methyl Palmitate	C17H34O2	270.256	271.263	269.249
Methyl Phenylacetate	C9H10O2	150.068	151.075	149.061
Methyl salicylate	C8H8O3	152.047	153.055	151.04
Methyl stearate	C19H38O2	298.287	299.295	297.28
Methyl-(3,4-dichlorophenyl)acetate	C9H8Cl2O2	217.99	218.997	216.983
Methyl-1-pentyl-1H-indole-3-carboxylate	C15H19NO2	245.142	246.149	244.134
Methylandrostanol	C20H34O	290.261	291.268	289.254
Methylandrostanolone	C20H32O2	304.24	305.248	303.233
Methylbenzylpiperazine	C12H18N2	190.147	191.154	189.14
Methylclonazepam	C16H12ClN3O3	329.057	330.064	328.049
Methylclostebol	C20H29ClO2	336.186	337.193	335.178
Methyldienolone	C19H26O2	286.193	287.201	285.186
Methyldihydromorphinone	C18H21NO3	299.152	300.159	298.145
Methyldopa	C10H13NO4	211.084	212.092	210.077
Methylene chloride	CH2Cl2	83.9534	84.9606	82.9461
Methylephedrine	C11H17NO	179.131	180.138	178.124
Methylepitiostanol	C20H32OS	320.217	321.225	319.21
Methylergonovine	C20H25N3O2	339.195	340.202	338.187
Methylethylketone	C4H8O	72.0575	73.0648	71.0502
Methylketobemidone	C14H19NO2	233.142	234.149	232.134
Methylmorphenate	C13H17NO3	235.121	236.128	234.114
Methylnaphthidate (Not Certified by NIST)	C18H21NO2	283.157	284.164	282.15
Methylnaphthidate-TFA	C20H20F3NO3	379.139	380.147	378.132
Methylone	C11H13NO3	207.089	208.097	206.082
Methylone-d3	C11H10D3NO3	210.108	211.116	209.101
Methylparaben	C8H8O3	152.047	153.055	151.04
Methylphenidate	C14H19NO2	233.142	234.149	232.134
Methylprednisolone (or breakdown product)	C22H30O5	374.209	375.217	373.202
Methylprednisolone Acetate	C24H32O6	416.22	417.227	415.213
Methylpseudoephedrine	C11H17NO	179.131	180.138	178.124
Methylstenbolone	C21H32O2	316.24	317.248	315.233
Methylsynephrine	C10H15NO2	181.11	182.118	180.103
Methyltestosterone	C20H30O2	302.225	303.232	301.217
Methyltrienolone	C19H24O2	284.178	285.185	283.17
Methyprylon	C10H17NO2	183.126	184.133	182.119
Methysticin	C15H14O5	274.084	275.091	273.077
Metizolam	C16H13ClN4S	328.055	329.062	327.048
Metoclopramide	C14H22ClN3O2	299.14	300.147	298.133
Metodesnitazene	C21H27N3O	337.215	338.223	336.208
Metonitazene	C21H26N4O3	382.2	383.208	381.193
Metonitazene-d3	C21H23D3N4O3	385.219	386.227	384.212
Metoprolol	C15H25NO3	267.183	268.191	266.176
Metronidazole	C6H9N3O3	171.064	172.072	170.057
Mexedrone	C12H17NO2	207.126	208.133	206.119
Mexiletine	C11H17NO	179.131	180.138	178.124
MFUBINAC	C16H13FN2O2	284.096	285.103	283.089
Mibolerone	C20H30O2	302.225	303.232	301.217
Midazolam	C18H13ClFN3	325.078	326.086	324.071
Midazolam-d4	C18H9D4ClFN3	329.103	330.111	328.096
MiPLA	C20H25N3O	323.2	324.207	322.192
Mirtazapine	C17H19N3	265.158	266.165	264.151
Mirtazapine-d3	C17H16D3N3	268.177	269.184	267.17
Mitragynine	C23H30N2O4	398.221	399.228	397.213
Mitragynine-d3	C23H27D3N2O4	401.239	402.247	400.232
MMAI	C11H15NO	177.115	178.123	176.108
MMB018	C20H28N2O3	344.21	345.217	343.203
MMB022	C20H26N2O3	342.194	343.202	341.187
MMB2201	C20H27FN2O3	362.201	363.208	361.193
MMB-4en-PINACA	C19H25N3O3	343.19	344.197	342.182
MMB-CHM7AICA	C21H29N3O3	371.221	372.228	370.214
MMB-CHMICA	C22H30N2O3	370.226	371.233	369.218
MMB-FUBICA	C22H23FN2O3	382.169	383.176	381.162
MMDA	C11H15NO3	209.105	210.113	208.098
MMDA-2	C11H15NO3	209.105	210.113	208.098
MMDMA	C12H17NO3	223.121	224.128	222.114
MMDPPO	C11H13NO3	207.089	208.097	206.082
MN-18	C23H23N3O	357.184	358.191	356.177
MN-25	C26H37N3O3	439.284	440.291	438.276
MN-25-2-methyl derivative	C27H39N3O3	453.299	454.306	452.292
m-Nitrobenzaldehyde	C7H5NO3	151.027	152.034	150.02
MO-CHMINACA	C22H30N2O4	386.221	387.228	385.213
Moclobemide	C13H17ClN2O2	268.098	269.105	267.091
Morphine	C17H19NO3	285.137	286.144	284.129
Morphine di-TMS derivative	C23H35NO3Si2	429.216	430.223	428.208
Morphine mono-TMS derivative	C20H27NO3Si	357.176	358.183	356.169
MPHP	C17H25NO	259.194	260.201	258.186
MPP-PICA	C24H28N2O3	392.21	393.217	391.203
MT-45	C24H32N2	348.257	349.264	347.249
MT-45-d11	C24H21D11N2	359.326	360.333	358.318
MTA	C12H15NO	189.115	190.123	188.108
MTMP	C15H21NO2S	279.129	280.137	278.122
m-Tyramine	C8H11NO	137.084	138.091	136.077
Myclobutanil	C15H17ClN4	288.114	289.122	287.107
Myo-Inositol	C6H12O6	180.063	181.071	179.056
Myristic Acid	C14H28O2	228.209	229.216	227.202
Myristic Acid Methyl Ester	C15H30O2	242.225	243.232	241.217
Myristicin	C11H12O3	192.079	193.086	191.071
N-((1R,2R)-2-(dimethylamino)cyclohexyl)-2-chloronicotinamide	C14H20ClN3O	281.13	282.137	280.122
N-((1R,2R)-2-(dimethylamino)cyclohexyl)-2-chloro-N-methylnicotinamide	C15H22ClN3O	295.145	296.152	294.138
N-((1R,2R)-2-(dimethylamino)cyclohexyl)-3,4-dichlorobenzsulfonamide	C14H20Cl2N2O2S	350.062	351.07	349.055
N-((1R,2R)-2-(dimethylamino)cyclohexyl)-3,4-dichloro-N-methylbenzsulfonamide	C15H22Cl2N2O2S	364.078	365.085	363.071
N-((1R,2R)-2-(dimethylamino)cyclohexyl)-3,4-difluorobenzamide	C15H20F2N2O	282.154	283.162	281.147
N-((1R,2R)-2-(dimethylamino)cyclohexyl)-3-chloro-N-methylbenzamide	C16H23ClN2O	294.15	295.157	293.143
N-((1R,2R)-2-(dimethylamino)cyclohexyl)-3-fluoro-N-methylbenzamide	C16H23FN2O	278.179	279.187	277.172
N-((1R,2R)-2-(dimethylamino)cyclohexyl)-4-methoxybenzamide	C16H24N2O2	276.184	277.191	275.176
N-((1R,2R)-2-(dimethylamino)cyclohexyl)-4-methoxy-N-methylbenzamide	C17H26N2O2	290.199	291.207	289.192
N-((1R,2R)-2-(dimethylamino)cyclohexyl)-5-chloro-N-methylthienyl-2-carboxamide	C14H21ClN2OS	300.106	301.114	299.099
N-((1R,2R)-2-(dimethylamino)cyclohexyl)-N-methyl-1-adamantylcarboxamide	C20H34N2O	318.267	319.274	317.26
N-((1R,2R)-2-(dimethylamino)cyclohexyl)-N-methyl-1-naphthylcarboxamide	C20H26N2O	310.204	311.212	309.197
N-((1R,2R)-2-(dimethylamino)cyclohexyl)-N-methyl-3-pyridinecarboxamide	C15H23N3O	261.184	262.191	260.177
N-((1R,2R)-2-(dimethylamino)cyclohexyl)-N-methyl-4-pyridinecarboxamide	C15H23N3O	261.184	262.191	260.177
N-((1R,2R)-2-(dimethylamino)cyclohexyl)-N-methylbenzamide	C16H24N2O	260.189	261.196	259.182
N-(1,4-dimethylpentyl)-3,4-DMA	C18H31NO2	293.236	294.243	292.228
N-(1,4-dimethylpentyl)-4-Methoxyamphetamine	C17H29NO	263.225	264.232	262.218
N-(1-benzyl-4-piperid-3-enyl)-N-phenylpropanamide	C21H24N2O	320.189	321.196	319.182
N-(1-Benzyl-4-piperidyl)-N-benzylpropanamide	C22H28N2O	336.22	337.227	335.213
N-(1-methylethyl)-1-(thiophen-3-yl)propan-2-amine	C10H17NS	183.108	184.115	182.101
N-(1-methylpentyl)-3,4-DMA	C17H29NO2	279.22	280.227	278.213
N-(1-phenethyl-4-piperidyl)-N-benzylamine	C20H26N2	294.21	295.217	293.202
N-(1-phenethyl-4-piperidyl)-N-benzylpropanamide	C23H30N2O	350.236	351.243	349.228
N-(1-phenethyl-4-piperidyl)-N-phenethylpropanamide	C24H32N2O	364.252	365.259	363.244
N-(1-phenyl-4-piperidyl)-N-benzylpropanamide	C21H26N2O	322.204	323.212	321.197
N-(1-phenyl-4-piperidyl)-N-phenethylamine	C19H24N2	280.194	281.201	279.187
N-(1-phenyl-4-piperidyl)-N-phenethylpropanamide	C22H28N2O	336.22	337.227	335.213
N-(2,5-DMA) Fentanyl	C25H34N2O3	410.257	411.264	409.25
N-(2,6-Dimethylphenyl)-1-piperidineacetamide	C15H22N2O	246.173	247.18	245.166
N-(2-APB) Fentanyl	C25H30N2O2	390.231	391.238	389.224
N-(2C-B) Fentanyl	C24H31BrN2O3	474.152	475.159	473.144
N-(2C-B-fly) Fentanyl	C26H31BrN2O3	498.152	499.159	497.144
N-(2C-C) Fentanyl	C24H31ClN2O3	430.202	431.21	429.195
N-(2C-D) Fentanyl	C25H34N2O3	410.257	411.264	409.25
N-(2C-E) Fentanyl	C26H36N2O3	424.273	425.28	423.265
N-(2C-G) Fentanyl	C26H36N2O3	424.273	425.28	423.265
N-(2C-I) Fentanyl	C24H31IN2O3	522.138	523.145	521.131
N-(2C-iP) Fentanyl	C27H38N2O3	438.288	439.296	437.281
N-(2C-N) Fentanyl	C24H31N3O5	441.226	442.234	440.219
N-(2C-P) Fentanyl	C27H38N2O3	438.288	439.296	437.281
N-(2C-T) Fentanyl	C25H34N2O3S	442.229	443.236	441.222
N-(2C-T-2) Fentanyl	C26H36N2O3S	456.245	457.252	455.237
N-(2C-T-4) Fentanyl	C27H38N2O3S	470.26	471.268	469.253
N-(2C-T-7) Fentanyl	C27H38N2O3S	470.26	471.268	469.253
N-(2C-TFM) Fentanyl	C25H31F3N2O3	464.229	465.236	463.221
N-(2-Methoxyethyl)-N-(1-methylethyl)-2-(1-pentyl-1H-indol-3-yl)-4-thiazol-methanamine	C23H33N3OS	399.234	400.242	398.227
N-(3,4,5-TMA) Fentanyl	C26H36N2O4	440.267	441.275	439.26
N-(-3,4-Methylenedioxyphenylisopropyl)benzaldimine	C17H17NO2	267.126	268.133	266.119
N-(3C-B-fly) Fentanyl	C27H33BrN2O3	512.168	513.175	511.16
N-(3-Dimethylaminopropyl)indole	C13H18N2	202.147	203.154	201.14
N-(3-ethylindole) Norfentanyl	C24H29N3O	375.231	376.238	374.224
N-(4-hydroxyphenyl) piperazine	C10H14N2O	178.111	179.118	177.103
N-(6-APB) Fentanyl	C25H30N2O2	390.231	391.238	389.224
N-(6-APDB) Fentanyl	C25H32N2O2	392.246	393.254	391.239
N-(DOB) Fentanyl	C25H33BrN2O3	488.168	489.175	487.16
N-(DOBU) Fentanyl	C29H42N2O3	466.32	467.327	465.312
N-(DOC) Fentanyl	C25H33ClN2O3	444.218	445.225	443.211
N-(DOET) Fentanyl	C27H38N2O3	438.288	439.296	437.281
N-(DOI) Fentanyl	C25H33IN2O3	536.154	537.161	535.146
N-(DOM) Fentanyl	C26H36N2O3	424.273	425.28	423.265
N-(MDA) Fentanyl	C24H30N2O3	394.226	395.233	393.218
N-(Phentermine) Fentanyl	C24H32N2O	364.252	365.259	363.244
N-(-phenylisopropyl)benzaldimine	C16H17N	223.136	224.143	222.129
N-(-phenylisopropyl)benzylmethylketimine	C18H21N	251.167	252.175	250.16
N-(phenylmethyl)-1-phenyl-4-piperidinamine	C18H22N2	266.178	267.186	265.171
N-(phenylmethyl)-1-phenylmethyl-4-piperidinamine	C19H24N2	280.194	281.201	279.187
N,N-di(.beta.-phenylisopropyl)amine	C18H23N	253.183	254.19	252.176
N,N-di-(.beta.-phenylisopropyl)formamide	C19H23NO	281.178	282.185	280.171
N,N-di-(1-phenylethyl)amine	C16H19N	225.152	226.159	224.144
N,N-di(beta-phenyl-isopropyl)methylamine	C19H25N	267.199	268.206	266.191
N,N-diacetylnorephedrine	C13H17NO3	235.121	236.128	234.114
N,N-diacetylnorpseudoephedrine	C13H17NO3	235.121	236.128	234.114
N,N-Didesmethyl AH 7921	C14H18Cl2N2O	300.08	301.087	299.072
N,N-didesmethyl U-47700	C14H18Cl2N2O	300.08	301.087	299.072
N,N-Didesmethylvenlafaxine	C15H23NO2	249.173	250.18	248.166
N,N-Diethyl Hexedrone	C16H25NO	247.194	248.201	246.186
N,N-Diethyl Hexylone	C17H25NO3	291.183	292.191	290.176
N,N-Diethyl-2-(1-pentyl-1H-indol-3-yl)-4-thiazol-methanamine	C21H29N3S	355.208	356.216	354.201
N,N-diethyl-3,4-methylenedioxyamphetamine	C14H21NO2	235.157	236.165	234.15
N,N-Diethylbenzylamine	C11H17N	163.136	164.143	162.129
N,N-Diethylpentylone	C16H23NO3	277.168	278.175	276.161
N,N-Diisopropyltryptamine	C16H24N2	244.194	245.201	243.187
N,N-Dimethyl Heptylone	C16H23NO3	277.168	278.175	276.161
N,N-dimethyl-3,4-DMA	C13H21NO2	223.157	224.165	222.15
N,N-dimethyl-4-tert-butylamphetamine	C15H25N	219.199	220.206	218.191
N,N-Dimethylacetamide	C4H9NO	87.0684	88.0757	86.0611
N,N-Dimethylamido-despropionyl fentanyl	C22H29N3O	351.231	352.238	350.224
N,N-Dimethylamphetamine	C11H17N	163.136	164.143	162.129
N,N-Dimethylcathinone	C11H15NO	177.115	178.123	176.108
N,N-Dimethylphenethylamine	C10H15N	149.12	150.128	148.113
N,N-dipropionylphenethylamine	C14H19NO2	233.142	234.149	232.134
N,N-Dipropyltryptamine	C16H24N2	244.194	245.201	243.187
N,N-Methylisopropyltryptamine	C14H20N2	216.163	217.17	215.155
N-[-(3,4-Methylenedioxy)phenylmethyl]-3,4-(methylenedioxy)benzaldimine	C16H13NO4	283.084	284.092	282.077
N-[2-(4-tert-butylphenyl)-1-methylethyl]formamide	C14H21NO	219.162	220.17	218.155
Nabilone	C24H36O3	372.266	373.274	371.259
Nabumetone	C15H16O2	228.115	229.122	227.108
N-Acetyl 25I-NBOMe	C20H24INO4	469.075	470.082	468.068
N-Acetyl Norfentanyl	C16H22N2O2	274.168	275.175	273.161
N-acetyl, N-ethyl-2,3-methylenedioxyphenethylamine	C13H17NO3	235.121	236.128	234.114
N-acetyl-.alpha.-methoxy-3,4-methylenedioxymethamphetamine	C14H19NO4	265.131	266.139	264.124
N-acetyl-1-methylamino-1-(3,4-methylenedioxyphenyl)ethane	C12H15NO3	221.105	222.113	220.098
N-Acetyl-2,5-dimethoxyphenethylamine	C12H17NO3	223.121	224.128	222.114
N-Acetyl-2-chloro-4,5-Methylenedioxyamphetamine	C12H14ClNO3	255.066	256.074	254.059
N-acetyl-2-chloro-4,5-methylenedioxymethamphetamine	C13H16ClNO3	269.082	270.089	268.075
N-acetyl-2C-I	C12H16INO3	349.017	350.025	348.01
N-acetyl-2-fluoroamphetamine	C11H14FNO	195.106	196.113	194.099
N-Acetyl-2-Fluoromethcathinone	C12H14FNO2	223.101	224.108	222.094
N-acetyl-2-methylamphetamine	C12H17NO	191.131	192.138	190.124
N-acetyl-3,4-dimethoxyamphetamine	C13H19NO3	237.137	238.144	236.129
N-acetyl-3,4-dimethoxymethamphetamine	C14H21NO3	251.152	252.159	250.145
N-acetyl-3,4-methylenedioxyamphetamine	C12H15NO3	221.105	222.113	220.098
N-acetyl-3,4-methylenedioxyethylamphetamine	C14H19NO3	249.137	250.144	248.129
N-acetyl-3,4-methylenedioxymethamphetamine	C13H17NO3	235.121	236.128	234.114
N-acetyl-3-fluoroamphetamine	C11H14FNO	195.106	196.113	194.099
N-Acetyl-3-Fluoroisomethcathinone	C12H14FNO2	223.101	224.108	222.094
N-Acetyl-3-Fluoromethcathinone	C12H14FNO2	223.101	224.108	222.094
N-acetyl-3-methylamphetamine	C12H17NO	191.131	192.138	190.124
N-acetyl-4-fluoroamphetamine	C11H14FNO	195.106	196.113	194.099
N-Acetyl-4-Fluoromethcathinone	C12H14FNO2	223.101	224.108	222.094
N-acetyl-4-methoxyamphetamine	C12H17NO2	207.126	208.133	206.119
N-acetyl-4-methoxymethamphetamine	C13H19NO2	221.142	222.149	220.134
N-acetyl-4-methylamphetamine	C12H17NO	191.131	192.138	190.124
N-acetyl-4-methylmethamphetamine	C13H19NO	205.147	206.154	204.139
N-acetyl-4-methylthioamphetamine	C12H17NOS	223.103	224.11	222.096
N-acetyl-4-tert-butylamphetamine	C15H23NO	233.178	234.185	232.171
N-acetyl-4-tert-butylmethamphetamine	C16H25NO	247.194	248.201	246.186
N-acetylamphetamine	C11H15NO	177.115	178.123	176.108
N-acetylfenproporex	C14H18N2O	230.142	231.149	229.135
N-acetylmescaline	C13H19NO4	253.131	254.139	252.124
N-acetylmethamphetamine	C12H17NO	191.131	192.138	190.124
N-Acetylmethylone	C13H15NO4	249.1	250.107	248.093
N-acetyl-MMDMA	C14H19NO4	265.131	266.139	264.124
N-acetyl-N-acetoxy-3,4-methylenedioxyamphetamine	C14H17NO5	279.111	280.118	278.103
N-acetyl-N-cyclohexyl-piperonylamine	C16H21NO3	275.152	276.159	274.145
N-acetyl-N-ethylamphetamine	C13H19NO	205.147	206.154	204.139
N-acetyl-N-isopropyl-3,4-methylenedioxyamphetamine	C15H21NO3	263.152	264.159	262.145
N-acetylphentermine	C12H17NO	191.131	192.138	190.124
Nadolol	C17H27NO4	309.194	310.201	308.187
Nalbuphine	C21H27NO4	357.194	358.201	356.187
Nalidixic Acid	C12H12N2O3	232.085	233.092	231.077
Nalorphine	C19H21NO3	311.152	312.159	310.145
Naloxone	C19H21NO4	327.147	328.154	326.14
Naloxone-d5	C19H16D5NO4	332.178	333.186	331.171
Naltrexone	C20H23NO4	341.163	342.17	340.155
Naltrexone-d3	C20H20D3NO4	344.182	345.189	343.174
Naltrexone-d4	C20H19D4NO4	345.188	346.195	344.18
NAMIE	C21H17NO	299.131	300.138	298.124
Nandrolone	C18H26O2	274.193	275.201	273.186
Nandrolone Acetate	C20H28O3	316.204	317.211	315.197
Nandrolone Benzoate	C25H30O3	378.219	379.227	377.212
Nandrolone Cypionate	C26H38O3	398.282	399.289	397.275
Nandrolone Decanoate	C28H44O3	428.329	429.336	427.322
Nandrolone Laurate	C30H48O3	456.36	457.368	455.353
Nandrolone Phenylpropionate	C27H34O3	406.251	407.258	405.243
Nandrolone Propionate	C21H30O3	330.219	331.227	329.212
Nandrolone TMS Derivative	C21H34O2Si	346.233	347.24	345.226
Naphazoline	C14H14N2	210.116	211.123	209.108
Naphthalene	C10H8	128.063	129.07	127.055
Naphyrone	C19H23NO	281.178	282.185	280.171
NAPIE	C25H25NO	355.194	356.201	354.186
Naproxen	C14H14O3	230.094	231.102	229.087
Naproxen TMS derivative	C17H22O3Si	302.134	303.141	301.127
Naratriptan	C17H25N3O2S	335.167	336.174	334.159
Narceine	C23H27NO8	445.174	446.181	444.166
N-Benzoylpiperidine	C12H15NO	189.115	190.123	188.108
N-benzyl Furanyl norfentanyl	C23H24N2O2	360.184	361.191	359.176
N-Benzyl meta-fluoro Norfentanyl	C21H25FN2O	340.195	341.202	339.188
N-benzyl para-fluoro Cyclopropyl norfentanyl	C22H25FN2O	352.195	353.202	351.188
N-Benzyl para-fluoro Norfentanyl	C21H25FN2O	340.195	341.202	339.188
N-benzyl para-fluoro norfentanyl	C21H25FN2O	340.195	341.202	339.188
N-Benzyl phenyl norfentanyl	C25H26N2O	370.204	371.212	369.197
N-Benzyl, N-Methyl Benzylamine	C15H17N	211.136	212.143	210.129
N-Benzyl-2-phenethylamine	C15H17N	211.136	212.143	210.129
N-benzyl-3,4-Dimethoxyamphetamine	C18H23NO2	285.173	286.18	284.166
N-Benzyl-4-methylbuphedrone	C18H21NO	267.162	268.17	266.155
N-Benzylaniline	C13H13N	183.105	184.112	182.097
N-Benzylidenemethylamine	C8H9N	119.073	120.081	118.066
N-benzylmethylamine	C8H11N	121.089	122.096	120.082
N-benzyl-N-phenylpropanamide	C16H17NO	239.131	240.138	238.124
N-benzylpropanamide	C10H13NO	163.1	164.107	162.092
N-Boc Norketamine	C17H22ClNO3	323.129	324.136	322.122
N-Butyl Pentylone	C16H23NO3	277.168	278.175	276.161
N-butylamphetamine	C13H21N	191.167	192.175	190.16
N-butylbenzylamine	C11H17N	163.136	164.143	162.129
N-butylnitrite	C4H9NO2	103.063	104.071	102.056
N-cyclohexyl-3,4-methylenedioxyamphetamine	C16H23NO2	261.173	262.18	260.166
N-cyclohexyl-N-methyl Methylone	C17H23NO3	289.168	290.175	288.161
N-cyclohexyl-piperonylamine	C14H19NO2	233.142	234.149	232.134
N-Desalkylflurazepam	C15H10ClFN2O	288.047	289.054	287.039
N-Desethyl Etonitazene	C20H24N4O3	368.185	369.192	367.178
N-Desethyl Isotonitazene	C21H26N4O3	382.2	383.208	381.193
N-Desmethyl AH 7921	C15H20Cl2N2O	314.095	315.103	313.088
N-Desmethyl U-47700	C15H20Cl2N2O	314.095	315.103	313.088
N-Desmethylclomipramine	C18H21ClN2	300.139	301.147	299.132
N-Desmethylflunitrazepam	C15H10FN3O3	299.071	300.078	298.063
N-Desmethylflunitrazepam-d4	C15H6D4FN3O3	303.096	304.103	302.088
N-Desmethylloperamide	C28H31ClN2O2	462.207	463.215	461.2
N-Desmethylmirtazepine	C16H17N3	251.142	252.149	250.135
N-desmethyltramadol	C15H23NO2	249.173	250.18	248.166
NDTDI	C19H27N3O	313.215	314.223	312.208
Nefazodone	C25H32ClN5O2	469.224	470.232	468.217
Nefiracetam	C14H18N2O2	246.137	247.144	245.13
Neostigmine	C11H16N2O2	208.121	209.129	207.114
N-Ethyl Heptedrone	C15H23NO	233.178	234.185	232.171
N-Ethyl Heptylone	C16H23NO3	277.168	278.175	276.161
N-Ethyl Hexedrone	C14H21NO	219.162	220.17	218.155
N-Ethyl Hexylone	C15H21NO3	263.152	264.159	262.145
N-Ethyl Pentylone-d5	C14H14D5NO3	254.168	255.175	253.161
N-ethyl,N-methyl-3,4-methylenedioxyamphetamine	C13H19NO2	221.142	222.149	220.134
N-ethyl-.alpha.methyl-3,4-methylenedioxyphenethylamine	C12H17NO2	207.126	208.133	206.119
N-ethyl-1-phenyl-butane-2-amine	C12H19N	177.152	178.159	176.144
N-ethyl-2,3-methylenedioxyphenethylamine	C11H15NO2	193.11	194.118	192.103
N-ethyl-2,3-methylenedioxyphenethylamine TMS derivative	C14H23NO2Si	265.15	266.157	264.142
N-Ethyl-2C-B	C12H18BrNO2	287.052	288.059	286.045
N-ethyl-4-methoxyamphetamine	C12H19NO	193.147	194.154	192.139
N-Ethylamphetamine	C11H17N	163.136	164.143	162.129
N-ethylbenzylamine	C9H13N	135.105	136.112	134.097
N-Ethylbuphedrone	C12H17NO	191.131	192.138	190.124
N-Ethylcathinone	C11H15NO	177.115	178.123	176.108
N-Ethyl-dimemebfe	C13H17NO2	219.126	220.133	218.119
N-Ethyl-N-methyl-1,2-diphenylethanamine	C17H21N	239.167	240.175	238.16
N-Ethyl-N-methylcathinone	C12H17NO	191.131	192.138	190.124
N-Ethylnorketamine	C14H18ClNO	251.108	252.115	250.1
N-Ethyl-nor-LSD	C21H27N3O	337.215	338.223	336.208
N-Ethylnorpentedrone	C13H19NO	205.147	206.154	204.139
N-Ethylnorpentedrone Acetyl derivative	C15H21NO2	247.157	248.165	246.15
N-Ethylnorpentedrone TFA derivative	C15H18F3NO2	301.129	302.136	300.122
N-Ethylpentylone	C14H19NO3	249.137	250.144	248.129
N-Ethylphenethylamine	C10H15N	149.12	150.128	148.113
N-Ethylphenethylamine TFA derivative	C12H14F3NO	245.103	246.11	244.095
N-ethylphenylpropanolamine	C11H17NO	179.131	180.138	178.124
N-formyl,N-ethyl-3,4-methylenedioxyamphetamine	C13H17NO3	235.121	236.128	234.114
N-formyl-1-methyl-3-phenylpropylamine	C11H15NO	177.115	178.123	176.108
N-formyl-1-phenylethylamine	C9H11NO	149.084	150.091	148.077
N-formyl-3,4,5-trimethoxymethamphetamine	C14H21NO4	267.147	268.154	266.14
N-formyl-3,4-dimethoxymethamphetamine	C13H19NO3	237.137	238.144	236.129
N-formyl-3,4-methylenedioxyamphetamine	C11H13NO3	207.089	208.097	206.082
N-formyl-3,4-methylenedioxymethamphetamine	C12H15NO3	221.105	222.113	220.098
N-Formyl-3,4-Methylenedioxyphenylpropanolamine	C11H13NO4	223.084	224.092	222.077
N-formyl-4-methoxymethamphetamine	C12H17NO2	207.126	208.133	206.119
N-formyl-4-methylthioamphetamine	C11H15NOS	209.087	210.095	208.08
N-formylamphetamine	C10H13NO	163.1	164.107	162.092
N-formyl-di[1-(3,4-methylenedioxyphenyl)-2-propyl]amine	C21H23NO5	369.158	370.165	368.15
N-formylmethamphetamine	C11H15NO	177.115	178.123	176.108
N-formyl-MMDMA	C13H17NO4	251.116	252.123	250.108
N-formyl-N-methyl-3,4-methylenedioxybenzylamine	C10H11NO3	193.074	194.081	192.067
N-heneicosane	C21H44	296.344	297.352	295.337
N-Hydroxy-3,4-methylenedioxyamphetamine	C10H13NO3	195.089	196.097	194.082
N-Hydroxy-MDA TMS Derivative	C13H21NO3Si	267.129	268.136	266.122
N-Hydroxy-MDA TPC Derivative	C17H19F3N2O5	388.125	389.132	387.117
Niacin	C6H5NO2	123.032	124.039	122.025
Niacinamide	C6H6N2O	122.048	123.055	121.041
Nicardipine	C26H29N3O6	479.206	480.213	478.198
Nicomorphine	C29H25N3O5	495.179	496.187	494.172
Nicotinyl Alcohol	C6H7NO	109.053	110.06	108.046
Nifedipine	C17H18N2O6	346.116	347.124	345.109
Nifoxipam	C15H10FN3O4	315.065	316.073	314.058
Nifoxipam	C15H10FN3O4	315.065	316.073	314.058
Nimetazepam	C16H13N3O3	295.096	296.103	294.088
NiPP	C14H21NO	219.162	220.17	218.155
N-Isobutyl Pentylone	C16H23NO3	277.168	278.175	276.161
N-Isopropyl Hexylone	C16H23NO3	277.168	278.175	276.161
N-Isopropyl-3,4-methylenedioxyamphetamine	C13H19NO2	221.142	222.149	220.134
N-isopropylamphetamine	C12H19N	177.152	178.159	176.144
N-Isopropylbenzylamine	C10H15N	149.12	150.128	148.113
N-Isopropylcathinone	C12H17NO	191.131	192.138	190.124
Nitracaine	C16H24N2O4	308.174	309.181	307.166
Nitrazepam	C15H11N3O3	281.08	282.087	280.073
Nitrazepam-d5	C15H6D5N3O3	286.111	287.119	285.104
Nitrazolam	C17H13N5O2	319.107	320.114	318.1
Nitrofurazone	C6H6N4O4	198.039	199.046	197.032
Nitroglycerin	C3H5N3O9	227.003	228.01	225.995
Nitromethaqualone	C16H13N3O4	311.091	312.098	310.083
Nizatadine	C12H21N5O2S2	331.114	332.121	330.106
NM2201	C24H22FNO2	375.163	376.171	374.156
NMENMEPITMA	C23H33N3OS	399.234	400.242	398.227
N-methoxy Mephedrone	C12H17NO2	207.126	208.133	206.119
N-Methyl Benzedrone	C18H21NO	267.162	268.17	266.155
N-methyl Cyclopropyl norfentanyl	C16H22N2O	258.173	259.18	257.166
N-methyl Homarylamine	C11H15NO2	193.11	194.118	192.103
N-Methyl Mescaline	C12H19NO3	225.137	226.144	224.129
N-methyl meta-methyl Phenyl fentanyl	C20H24N2O	308.189	309.196	307.182
N-Methyl Norcarfentanil	C17H24N2O3	304.179	305.186	303.171
N-methyl Norfentanyl	C15H22N2O	246.173	247.18	245.166
N-methyl ortho-methyl Phenyl fentanyl	C20H24N2O	308.189	309.196	307.182
N-methyl para-methyl Phenyl fentanyl	C20H24N2O	308.189	309.196	307.182
N-methyl U-47931E	C16H23BrN2O	338.099	339.107	337.092
N-methyl,N-acetyl-3,4-methylenedioxyphenylalanine	C13H15NO5	265.095	266.102	264.088
N-methyl-.alpha.methyl-3,4-methylenedioxyphenethylamine	C11H15NO2	193.11	194.118	192.103
N-Methyl-1-(6-methylpyridin-2-yl)propan-2-amine	C10H16N2	164.131	165.139	163.124
N-methyl-2AI	C10H13N	147.105	148.112	146.097
N-Methyl-2C-H	C11H17NO2	195.126	196.133	194.119
N-Methyl-2-phenyl-1-propylamine	C10H15N	149.12	150.128	148.113
N-methyl-3,4-(methylenedioxy)benzylamine	C9H11NO2	165.079	166.086	164.072
N-methyl-3,4-methylenedioxyphenylalanine	C11H13NO4	223.084	224.092	222.077
N-methyl-3,4-methylenedioxyphenylpropan-3-amine	C11H15NO2	193.11	194.118	192.103
N-Methyl-4-methylaminorex (cis)	C11H14N2O	190.111	191.118	189.103
N-Methylethylone	C13H17NO3	235.121	236.128	234.114
N-methyliminopropylbenzene	C10H13N	147.105	148.112	146.097
N-methyl-N-acetyl-3,4-methylenedioxybenzylamine	C11H13NO3	207.089	208.097	206.082
N-Methyl-N-Ethyltryptamine	C13H18N2	202.147	203.154	201.14
N-methyl-N-isopropyl-3,4-methylenedioxyamphetamine	C14H21NO2	235.157	236.165	234.15
N-methyl-N-isopropylindol-glyoxylamide	C14H16N2O2	244.121	245.129	243.114
N-methyl-N-propyl Methylone	C14H19NO3	249.137	250.144	248.129
N-methyl-N-propyl Pentylone	C16H23NO3	277.168	278.175	276.161
N-Methylphenethylamine	C9H13N	135.105	136.112	134.097
N-methylphthalimide	C9H7NO2	161.048	162.055	160.04
N-methyltryptamine	C11H14N2	174.116	175.123	173.108
N-Moc-MDMA	C13H17NO4	251.116	252.123	250.108
NMP	C5H9NO	99.0684	100.076	98.0611
NNDEPITMA	C21H29N3S	355.208	356.216	354.201
NNEI	C24H24N2O	356.189	357.196	355.182
NNEI 2'-indazole isomer	C23H23N3O	357.184	358.191	356.177
NNEI 2'-naphthyl isomer	C24H24N2O	356.189	357.196	355.182
nor-6.alpha.-Oxycodol	C17H21NO4	303.147	304.154	302.14
nor-6.beta.-Oxycodol	C17H21NO4	303.147	304.154	302.14
Norbolethone	C21H32O2	316.24	317.248	315.233
Norcarfentanil	C16H22N2O3	290.163	291.17	289.156
Norchlorcyclizine	C17H19ClN2	286.124	287.131	285.116
Norcocaine	C16H19NO4	289.131	290.139	288.124
Norcocaine TMS Derivative	C19H27NO4Si	361.171	362.178	360.164
Norcodeine	C17H19NO3	285.137	286.144	284.129
Nordazepam	C15H11ClN2O	270.056	271.063	269.049
Nordiazepam-d5	C15H6D5ClN2O	275.087	276.095	274.08
Norephedrine bis-TBDMS Derivative	C21H41NOSi2	379.273	380.28	378.265
Norephedrine O-TBDMS Derivative	C15H27NOSi	265.186	266.193	264.179
Norephedrine TPC Derivative	C16H19F3N2O3	344.135	345.142	343.127
Norethandrolone	C20H30O2	302.225	303.232	301.217
Norethindrone	C20H26O2	298.193	299.201	297.186
Norethindrone Acetate	C22H28O3	340.204	341.211	339.197
Norfenfluramine	C10H12F3N	203.092	204.1	202.085
Norfentanyl	C14H20N2O	232.158	233.165	231.15
Norfentanyl-d5	C14H15D5N2O	237.189	238.196	236.182
Norfludiazepam	C15H10ClFN2O	288.047	289.054	287.039
Norfluoxetine	C16H16F3NO	295.118	296.126	294.111
Norgestrel	C21H28O2	312.209	313.216	311.202
Norhydrocodone	C17H19NO3	285.137	286.144	284.129
Norhydrocodone-d3	C17H16D3NO3	288.155	289.163	287.148
Norketamine	C12H14ClNO	223.076	224.084	222.069
Norketamine-d4 (Not certified by NIST)	C12H10D4ClNO	227.101	228.109	226.094
Norlevophanol	C16H21NO	243.162	244.17	242.155
Normeperidine	C14H19NO2	233.142	234.149	232.134
Normeperidine-d4	C14H15D4NO2	237.167	238.174	236.159
Normephedrone	C10H13NO	163.1	164.107	162.092
nor-Mephedrone-HFBA Derivative	C14H12F7NO2	359.076	360.083	358.068
Normethadone	C20H25NO	295.194	296.201	294.186
Normethandrolone	C19H28O2	288.209	289.216	287.202
Normethoxetamine	C13H17NO2	219.126	220.133	218.119
Noroxycodone	C17H19NO4	301.131	302.139	300.124
Noroxycodone-d3	C17H16D3NO4	304.15	305.158	303.143
Norpipanone	C23H29NO	335.225	336.232	334.218
Norpropoxyphene	C21H27NO2	325.204	326.212	324.197
Norpseudoephedrine bis-TBDMS Derivative	C21H41NOSi2	379.273	380.28	378.265
Norpseudoephedrine O-TBDMS Derivative	C15H27NOSi	265.186	266.193	264.179
Norpseudoephedrine TPC Derivative	C16H19F3N2O3	344.135	345.142	343.127
Norpsilocin	C11H14N2O	190.111	191.118	189.103
Norsufentanil	C16H24N2O2	276.184	277.191	275.176
Norsufentanil-d3	C16H21D3N2O2	279.203	280.21	278.195
Nortriptyline	C19H21N	263.167	264.175	262.16
Nortropacocaine	C14H17NO2	231.126	232.133	230.119
Norverapamil	C26H36N2O4	440.267	441.275	439.26
Noscapine	C22H23NO7	413.147	414.155	412.14
NPB-22	C22H21N3O2	359.163	360.171	358.156
NPDPA	C17H21N	239.167	240.175	238.16
N-Phenylacetyl-L-prolylglycine ethyl ester	C17H22N2O4	318.158	319.165	317.151
N-phenylmethylene-2-phenethylamine	C15H15N	209.12	210.128	208.113
N-phenylpropanamide	C9H11NO	149.084	150.091	148.077
N-Piperidinyl Etonitazene	C23H28N4O3	408.216	409.223	407.209
N-Propionyl Norfentanyl	C17H24N2O2	288.184	289.191	287.176
N-Propyl Hexylone	C16H23NO3	277.168	278.175	276.161
N-Propyl-3,4-methylenedioxyamphetamine	C13H19NO2	221.142	222.149	220.134
N-Propylamphetamine	C12H19N	177.152	178.159	176.144
N-Propylcathinone	C12H17NO	191.131	192.138	190.124
N-Propylnorketamine	C15H20ClNO	265.123	266.131	264.116
N-Pyrrolidino Etonitazene	C22H26N4O3	394.2	395.208	393.193
NRG-3	C16H19NO	241.147	242.154	240.139
N-sec-Butyl Pentylone	C16H23NO3	277.168	278.175	276.161
NSI-189	C22H30N4O	366.242	367.249	365.235
N-tert-Butyl Pentylone	C16H23NO3	277.168	278.175	276.161
n-Tetracosane	C24H50	338.391	339.399	337.384
N-Trichloroacetylmethamphetamine	C12H14Cl3NO	293.014	294.021	292.007
n-Tridecane	C13H28	184.219	185.226	183.212
N-Trifluoroacetyl-3-Fluoroisomethcathinone	C12H11F4NO2	277.073	278.08	276.065
Nuciferine	C19H21NO2	295.157	296.164	294.15
O-3-Monoacetylmorphine	C19H21NO4	327.147	328.154	326.14
O-6-Monoacetylmorphine	C19H21NO4	327.147	328.154	326.14
O6-monoacetylmorphine TMS derivative	C22H29NO4Si	399.187	400.194	398.179
Ocfentanil	C22H27FN2O2	370.206	371.213	369.198
Ocfentanil-d5	C22H22D5FN2O2	375.237	376.244	374.23
O-Desmethyl-cis-tramadol-d6	C15H17D6NO2	255.21	256.218	254.203
O-Desmethyltramadol	C15H23NO2	249.173	250.18	248.166
O-Desmethylvenlafaxine-d6	C16H19D6NO2	269.226	270.233	268.219
o-Fluorofentanyl	C22H27FN2O	354.211	355.218	353.204
o-Hydroxytropacocaine	C15H19NO3	261.137	262.144	260.129
Olanzapine	C17H20N4S	312.141	313.148	311.134
Oleamide	C18H35NO	281.272	282.279	280.265
Oleic Acid	C18H34O2	282.256	283.263	281.249
Oleic Acid methyl ester	C19H36O2	296.272	297.279	295.264
Oliceridine	C22H30N2O2S	386.203	387.21	385.195
Olivetol	C11H16O2	180.115	181.122	179.108
omega-3 Arachidonic Acid methyl ester	C21H34O2	318.256	319.263	317.249
Ondansetron	C18H19N3O	293.153	294.16	292.146
o-Nitrobenzaldehyde	C7H5NO3	151.027	152.034	150.02
Org 27569	C24H28ClN3O	409.192	410.199	408.185
Org 27759	C21H24FN3O	353.19	354.198	352.183
ORG 28611	C23H33N3O2	383.257	384.265	382.25
Org 29647	C22H24ClN3O	381.161	382.168	380.154
Ornidazole	C7H10ClN3O3	219.041	220.048	218.034
Orphenadrine	C18H23NO	269.178	270.185	268.171
Orthocaine	C8H9NO3	167.058	168.065	166.051
ortho-Chlorofentanyl	C22H27ClN2O	370.181	371.188	369.174
ortho-Fluoro 4-ANBP	C18H21FN2	284.169	285.176	283.162
ortho-Fluoro Acrylfentanyl	C22H25FN2O	352.195	353.202	351.188
ortho-Fluoro Furanyl fentanyl	C24H25FN2O2	392.19	393.197	391.183
ortho-Fluoro Furanyl fentanyl 3-furancarboxamide	C24H25FN2O2	392.19	393.197	391.183
ortho-Fluorobutyryl fentanyl	C23H29FN2O	368.226	369.234	367.219
ortho-Fluoroisobutyryl fentanyl	C23H29FN2O	368.226	369.234	367.219
ortho-Methoxy Furanyl fentanyl	C25H28N2O3	404.21	405.217	403.203
ortho-Methoxy-Butyryl fentanyl	C24H32N2O2	380.246	381.254	379.239
ortho-Methyl Acetyl fentanyl	C22H28N2O	336.22	337.227	335.213
ortho-Methyl Acrylfentanyl	C23H28N2O	348.22	349.227	347.213
ortho-Methyl Cyclopropyl fentanyl	C24H30N2O	362.236	363.243	361.228
ortho-Methyl Furanyl fentanyl	C25H28N2O2	388.215	389.222	387.208
ortho-Methyl Methoxyacetyl fentanyl	C23H30N2O2	366.231	367.238	365.224
ortho-Methylfentanyl	C23H30N2O	350.236	351.243	349.228
Ostarine	C19H14F3N3O3	389.099	390.106	388.091
Oxandrolone	C19H30O3	306.219	307.227	305.212
Oxaprozin	C18H15NO3	293.105	294.113	292.098
Oxazepam	C15H11ClN2O2	286.051	287.058	285.044
Oxazepam-d5	C15H6D5ClN2O2	291.082	292.09	290.075
Oxazolam	C18H17ClN2O2	328.098	329.105	327.091
Oxazolidine l-ephedrine	C13H19NO	205.147	206.154	204.139
Oxcarbazepine	C15H12N2O2	252.09	253.097	251.083
Oxybutynin	C22H31NO3	357.23	358.238	356.223
Oxycodone	C18H21NO4	315.147	316.154	314.14
Oxycodone-d3	C18H18D3NO4	318.166	319.173	317.159
Oxycodone-d6	C18H15D6NO4	321.185	322.192	320.177
Oxymetazoline	C16H24N2O	260.189	261.196	259.182
Oxymetholone	C21H32O3	332.235	333.242	331.228
Oxymetholone Methanol Adduct	C22H34O3	346.251	347.258	345.243
Oxymorphone	C17H19NO4	301.131	302.139	300.124
Oxytetracycline	C22H24N2O9	460.148	461.156	459.141
Palmitic Acid	C16H32O2	256.24	257.248	255.233
Palmitoleic Acid	C16H30O2	254.225	255.232	253.217
Palmitoleic Acid methyl ester	C17H32O2	268.24	269.248	267.233
Papaverine	C20H21NO4	339.147	340.154	338.14
para-Bromo 4-ANPP	C19H23BrN2	358.104	359.112	357.097
para-Bromofentanyl (Not Certified by NIST)	C22H27BrN2O	414.131	415.138	413.123
para-Chloro Acrylfentanyl	C22H25ClN2O	368.166	369.173	367.158
para-Chloro Cyclobutyl fentanyl	C24H29ClN2O	396.197	397.204	395.19
para-Chloro Cyclopentyl fentanyl	C25H31ClN2O	410.212	411.22	409.205
para-Chloro Cyclopropyl fentanyl	C23H27ClN2O	382.181	383.188	381.174
para-Chloro Furanyl fentanyl	C24H25ClN2O2	408.161	409.168	407.153
para-Chloro Furanyl fentanyl 3-furancarboxamide	C24H25ClN2O2	408.161	409.168	407.153
para-Chloro Methoxyacetyl fentanyl	C22H27ClN2O2	386.176	387.183	385.169
para-Chloro Valeryl fentanyl	C24H31ClN2O	398.212	399.22	397.205
para-Chlorobutyryl fentanyl	C23H29ClN2O	384.197	385.204	383.19
para-Chlorofentanyl	C22H27ClN2O	370.181	371.188	369.174
para-Chloroisobutyryl fentanyl	C23H29ClN2O	384.197	385.204	383.19
para-Dimethylaminobenzaldehyde	C9H11NO	149.084	150.091	148.077
para-Fluoro 4-ANBP	C18H21FN2	284.169	285.176	283.162
para-Fluoro 4-Anilinopiperidine	C11H15FN2	194.122	195.129	193.115
para-Fluoro Acrylfentanyl	C22H25FN2O	352.195	353.202	351.188
para-Fluoro Crotonyl fentanyl	C23H27FN2O	366.211	367.218	365.204
para-Fluoro Cyclopentyl fentanyl	C25H31FN2O	394.242	395.249	393.235
para-Fluoro Cyclopropyl fentanyl	C23H27FN2O	366.211	367.218	365.204
para-Fluoro Furanyl fentanyl	C24H25FN2O2	392.19	393.197	391.183
para-Fluoro Furanyl fentanyl 3-furancarboxamide isomer	C24H25FN2O2	392.19	393.197	391.183
para-Fluoro Methoxyacetyl fentanyl	C22H27FN2O2	370.206	371.213	369.198
para-Fluoro Norfentanyl	C14H19FN2O	250.148	251.155	249.141
para-Fluoro Tetrahydrofuran fentanyl	C24H29FN2O2	396.221	397.229	395.214
para-Fluoro Valeryl fentanyl	C24H31FN2O	382.242	383.249	381.235
para-Fluoroacetyl fentanyl	C21H25FN2O	340.195	341.202	339.188
para-Fluorobutyryl fentanyl	C23H29FN2O	368.226	369.234	367.219
para-Fluorobutyryl fentanyl-d7 (Not Certified by NIST)	C23H22D7FN2O	375.27	376.278	374.263
para-Fluorofentanyl-d5 (Not Certified by NIST)	C22H22D5FN2O	359.242	360.249	358.235
para-Fluoroisobutyryl fentanyl	C23H29FN2O	368.226	369.234	367.219
para-Hydroxy Butyryl fentanyl	C23H30N2O2	366.231	367.238	365.224
Paraldehyde	C6H12O3	132.079	133.086	131.071
para-Methoxy 4-ANPP	C20H26N2O	310.204	311.212	309.197
para-Methoxy Acrylfentanyl	C23H28N2O2	364.215	365.222	363.208
para-Methoxy Furanyl fentanyl	C25H28N2O3	404.21	405.217	403.203
para-Methoxy Methoxyacetyl fentanyl	C23H30N2O3	382.226	383.233	381.218
para-Methoxy Valeryl fentanyl	C25H34N2O2	394.262	395.269	393.255
para-Methoxy-Butyrylfentanyl	C24H32N2O2	380.246	381.254	379.239
para-Methoxy-Butyrylfentanyl-d7 (Not Certified by NIST)	C24H25D7N2O2	387.29	388.298	386.283
para-Methoxyfentanyl	C23H30N2O2	366.231	367.238	365.224
para-Methyl Acetyl fentanyl	C22H28N2O	336.22	337.227	335.213
para-Methyl Acrylfentanyl	C23H28N2O	348.22	349.227	347.213
para-Methyl AP-237	C18H26N2O	286.204	287.212	285.197
para-Methyl Butyryl fentanyl	C24H32N2O	364.252	365.259	363.244
para-Methyl Cyclopentyl fentanyl	C26H34N2O	390.267	391.274	389.26
para-Methyl Cyclopropyl fentanyl	C24H30N2O	362.236	363.243	361.228
para-Methyl Furanyl fentanyl	C25H28N2O2	388.215	389.222	387.208
para-Methyl Tetrahydrofuran fentanyl	C25H32N2O2	392.246	393.254	391.239
para-Methyl-4-methylaminorex	C11H14N2O	190.111	191.118	189.103
para-Methylfentanyl	C23H30N2O	350.236	351.243	349.228
Parathion	C10H14NO5PS	291.033	292.04	290.026
para-Toluoyl fentanyl	C27H30N2O	398.236	399.243	397.228
Paroxetine	C19H20FNO3	329.143	330.15	328.135
Paynantheine	C23H28N2O4	396.205	397.212	395.198
PB-22	C23H22N2O2	358.168	359.175	357.161
PB-22 butylester analogue	C18H25NO2	287.188	288.196	286.181
PB-22 ethylester analogue	C16H21NO2	259.157	260.164	258.15
PB-22 indazole analogue	C22H21N3O2	359.163	360.171	358.156
PB-22 indazole ethylester analogue	C15H20N2O2	260.152	261.16	259.145
PB-22 indazole methylester analogue	C14H18N2O2	246.137	247.144	245.13
PB-22 methylester analogue	C15H19NO2	245.142	246.149	244.134
PB-22 pentafluorpropyl analogue	C17H18F5NO2	363.126	364.133	362.118
p-Benzoquinone	C6H4O2	108.021	109.028	107.014
PCC	C12H20N2	192.163	193.17	191.155
PCEEA	C16H25NO	247.194	248.201	246.186
PCM	C16H23NO	245.178	246.185	244.171
PCMPA	C16H25NO	247.194	248.201	246.186
PCP-d5	C17H20D5N	248.23	249.237	247.223
PCPr	C15H23N	217.183	218.19	216.176
PCPy	C16H23N	229.183	230.19	228.176
p-Cymene	C10H14	134.11	135.117	133.102
Pemoline	C9H8N2O2	176.059	177.066	175.051
Penfluridol	C28H27ClF5NO	523.17	524.177	522.163
Penicillic Acid	C8H10O4	170.058	171.065	169.051
Pentazocine	C19H27NO	285.209	286.216	284.202
Pentedrone	C12H17NO	191.131	192.138	190.124
Pentobarbital	C11H18N2O3	226.132	227.139	225.125
Pentobarbital-d5	C11H13D5N2O3	231.163	232.17	230.156
Pentylenetetrazol	C6H10N4	138.09	139.098	137.083
Pentylone	C13H17NO3	235.121	236.128	234.114
Pentylone acetyl derivative	C15H19NO4	277.131	278.139	276.124
Pentylone-HFBA Derivative	C17H16F7NO4	431.097	432.104	430.089
Perampanel	C23H15N3O	349.122	350.129	348.114
Pergolide	C19H26N2S	314.182	315.189	313.174
Perphenazine	C21H26ClN3OS	403.149	404.156	402.141
PF-3845	C24H23F3N4O2	456.177	457.185	455.17
p-Fluorococaine	C17H20FNO4	321.138	322.145	320.13
p-Fluorofentanyl	C22H27FN2O	354.211	355.218	353.204
Phenacetin	C10H13NO2	179.095	180.102	178.087
Phenacetin TMS Derivative	C13H21NO2Si	251.134	252.141	250.127
Phenazepam	C15H10BrClN2O	347.966	348.974	346.959
Phenazepam-d4	C15H6D4BrClN2O	351.992	352.999	350.984
Phenazine	C12H8N2	180.069	181.076	179.061
Phenazocine	C22H27NO	321.209	322.216	320.202
Phenazolam	C17H12BrClN4	385.993	387.001	384.986
Phenazopyridine	C11H11N5	213.101	214.109	212.094
Phencyclidine	C17H25N	243.199	244.206	242.191
Phendimetrazine	C12H17NO	191.131	192.138	190.124
Phenelzine	C8H12N2	136.1	137.107	135.093
Phenethyl 4-ANPP	C27H32N2	384.257	385.264	383.249
Phenethyl acetate	C10H12O2	164.084	165.091	163.077
Phenethyl chloride	C8H9Cl	140.039	141.047	139.032
Phenethylamine	C8H11N	121.089	122.096	120.082
Phenethylbromide	C8H9Br	183.989	184.996	182.982
Phenethylpropanamide	C11H15NO	177.115	178.123	176.108
Phenetrazine	C12H17NO	191.131	192.138	190.124
Phenformin	C10H15N5	205.133	206.14	204.125
Phenibut	C10H13NO2	179.095	180.102	178.087
Phenindamine	C19H19N	261.152	262.159	260.144
Pheniramine	C16H20N2	240.163	241.17	239.155
Phenmetetrazine	C13H19NO	205.147	206.154	204.139
Phenmetetrazine precursor	C13H21NO2	223.157	224.165	222.15
Phenmetrazine	C11H15NO	177.115	178.123	176.108
Phenobarbital	C12H12N2O3	232.085	233.092	231.077
Phenobarbital-d5 (ethyl-d5) (Not Certified by NIST)	C12H7D5N2O3	237.116	238.124	236.109
Phenolphthalein	C20H14O4	318.089	319.096	317.082
Phenoxyacetyl fentanyl	C27H30N2O2	414.231	415.238	413.224
Phensuximide	C11H11NO2	189.079	190.086	188.072
Phentermine	C10H15N	149.12	150.128	148.113
Phentermine HFBA Derivative	C14H14F7NO	345.096	346.104	344.089
Phentermine TFA Derivative	C12H14F3NO	245.103	246.11	244.095
Phentermine TPC derivative	C17H21F3N2O2	342.156	343.163	341.148
Phentermine-d5	C10H10D5N	154.152	155.159	153.145
Phenyl Cyclopentyl Ketone	C12H14O	174.105	175.112	173.097
Phenyl fentanyl	C26H28N2O	384.22	385.227	383.213
Phenyl fentanyl-d5 (Not certified by NIST)	C26H23D5N2O	389.252	390.259	388.244
Phenyl U-47700	C21H24Cl2N2O	390.127	391.134	389.119
Phenyl-2-nitropropene	C9H9NO2	163.063	164.071	162.056
Phenyl-2-propanone	C9H10O	134.073	135.08	133.066
[truncated: 1,585 more rows]
